# Supplementary material for: 3′-(4-Chloro­benzo­yl)-1′-methyl-4′-[5-(2-thien­yl)-2-thien­yl]spiro­[acenaphthyl­ene-1,2′-pyrrolidin]-2(1H)-one
Source: Acta Crystallogr Sect E Struct Rep Online. 2011 Jan 8;67(Pt 2):o268. doi: 10.1107/S1600536810053870 (PMC3051732; doi:10.1107/S1600536810053870)
Supplement: Supplementary file 1 [file e-67-0o268-sup1.cif]

##############################################################################
###                                                                        ###
###        Electronic paper (Acta Crystallographica Section E)             ###
###                                                                        ###
##############################################################################
#                                                                            #
# This CIF contains the data in a paper accepted for publication in Acta     #
# Crystallographica Section E. It conforms to the requirements of Notes      #
# for Authors for Section E, and has been peer reviewed under the auspices   #
# of the IUCr Commission on Journals.                                        #
#                                                                            #
# Full details of the Crystallographic Information File format               #
# are given in the paper "The Crystallographic Information File (CIF):       #
# a New Standard Archive File for Crystallography" by S. R. Hall, F. H.      #
# Allen and I. D. Brown [Acta Cryst. (1991), A47, 655-685].                  #
#                                                                            #
# The current version of the core CIF dictionary is obtainable from          #
# ftp://ftp.iucr.org/pub/cif_core.dic. The current version number is 2.4.    #
#                                                                            #
# Software is freely available for graphical display of the structure(s) in  #
# this CIF.  For information consult the CIF home page http://www.iucr.org/  #
# cif/home.html                                                              #
#                                                                            #
# This file may be used for bona fide research purposes within the           #
# scientific community so long as proper attribution is given to the journal # 
# article from which it was obtained.                                        #
#                                                                            #
##############################################################################
                                             
data_global
_audit_creation_method     SHELXL-97
_journal_date_recd_electronic     2010-10-28
_journal_date_accepted     2010-12-22
_journal_name_full     'Acta Crystallographica, Section E'
_journal_year     2011
_journal_volume     67
_journal_issue      2
_journal_page_first     o268
_journal_page_last     o268
_journal_paper_category     QO
_journal_coeditor_code     BT5403
_publ_contact_author_name     'A. SubbiahPandi'
_publ_contact_author_address
;
  Department of Physics
  Presidency College
  Chennai- 600 005
  India
;
_publ_contact_author_email     'as_pandian59@yahoo.com'
_publ_contact_author_fax     '044 091 2854 4894'
_publ_contact_author_phone     '044 091 24471061'
_publ_section_title
;\
3'-(4-Chlorobenzoyl)-1'-methyl-4'-[5-(2-thienyl)-2-\
thienyl]spiro[acenaphthylene-1,2'-pyrrolidin]-2(1<i>H</i>)-one
;
loop_
    _publ_author_name
    _publ_author_address
    'S. Thenmozhi'
;    Department of Physics
     Presidency College (Autonomous)
     Chennai 600 005
     India
;
    'E. Govindan'
;    Department of Physics
     Presidency College (Autonomous)
     Chennai 600 005
     India
;
    'D. Gavaskar'
;    Department of Organic Chemistry
     University of Madras,
     Guindy Campus
     Chennai 600 025,
     India
;
    'R. Raghunathan'
;    Department of Organic Chemistry
     University of Madras,
     Guindy Campus
     Chennai 600 025,
     India
;
    'A. SubbiahPandi'
;    Department of Physics
     Presidency College (Autonomous)
     Chennai 600 005
     India
;
data_I
_audit_creation_method     SHELXL-97
_chemical_name_systematic
;
3'-(4-Chlorobenzoyl)-1'-methyl-4'-[5-(2-thienyl)-2-
thienyl]spiro[acenaphthylene-1,2'-pyrrolidin]-2(1<i>H</i>)-one
;
_chemical_name_common     ?
_chemical_formula_moiety     'C31 H22 Cl N O2 S2'
_chemical_formula_sum     'C31 H22 Cl N O2 S2'
_chemical_formula_iupac     'C31 H22 Cl N O2 S2'
_chemical_formula_weight     540.07
_chemical_melting_point     ?
_symmetry_cell_setting     orthorhombic
_symmetry_space_group_name_H-M     'P 21 21 21'
_symmetry_space_group_name_Hall     'P 2ac 2ab'
loop_
    _symmetry_equiv_pos_as_xyz
    'x, y, z'
    '-x+1/2, -y, z+1/2'
    'x+1/2, -y+1/2, -z'
    '-x, y+1/2, -z+1/2'
_cell_length_a     12.6858(13)
_cell_length_b     13.6733(13)
_cell_length_c     15.2782(17)
_cell_angle_alpha     90.00
_cell_angle_beta     90.00
_cell_angle_gamma     90.00
_cell_volume     2650.1(5)
_cell_formula_units_Z     4
_cell_measurement_reflns_used     4384
_cell_measurement_theta_min     2.0
_cell_measurement_theta_max     24.5
_cell_measurement_temperature     293(2)
_exptl_crystal_description     'Block'
_exptl_crystal_colour     'Colourless'
_exptl_crystal_size_max     0.25
_exptl_crystal_size_mid     0.22
_exptl_crystal_size_min     0.19
_exptl_crystal_density_diffrn     1.354
_exptl_crystal_density_meas     ?
_exptl_crystal_density_method     'not measured'
_exptl_crystal_F_000     1120
_exptl_absorpt_coefficient_mu     0.332
_exptl_absorpt_correction_type     multi-scan
_exptl_absorpt_process_details     '(SADABS; Sheldrick, 2006)'
_exptl_absorpt_correction_T_min     0.920
_exptl_absorpt_correction_T_max     0.939
_exptl_special_details
;
;
_diffrn_ambient_temperature     293(2)
_diffrn_radiation_type     MoK\a
_diffrn_radiation_wavelength     0.71073
_diffrn_radiation_source     'fine-focus sealed tube'
_diffrn_radiation_monochromator     graphite
_diffrn_measurement_device_type     'Bruker APEXII CCD area detector'
_diffrn_measurement_method     '\w and \f'
_diffrn_detector_area_resol_mean     ?
_diffrn_reflns_number     13196
_diffrn_reflns_av_R_equivalents     0.0332
_diffrn_reflns_av_sigmaI/netI     0.0385
_diffrn_reflns_theta_min     2.00
_diffrn_reflns_theta_max     24.49
_diffrn_reflns_theta_full     24.49
_diffrn_measured_fraction_theta_max     0.998
_diffrn_measured_fraction_theta_full     0.998
_diffrn_reflns_limit_h_min     -14
_diffrn_reflns_limit_h_max     14
_diffrn_reflns_limit_k_min     -15
_diffrn_reflns_limit_k_max     12
_diffrn_reflns_limit_l_min     -17
_diffrn_reflns_limit_l_max     17
_diffrn_standards_number     ?
_diffrn_standards_interval_count     ?
_diffrn_standards_interval_time     ?
_diffrn_standards_decay_%     ?
_refine_special_details
;
Refinement of <i>F</i>^2^ against ALL reflections. The weighted <i>R</i>-factor
<i>wR</i> and goodness of fit <i>S</i> are based on <i>F</i>^2^, conventional
<i>R</i>-factors <i>R</i> are based on <i>F</i>, with <i>F</i> set to zero for
negative <i>F</i>^2^. The threshold expression of <i>F</i>^2^ >
\s(<i>F</i>^2^) is used only for calculating <i>R</i>-factors(gt) <i>etc</i>.
and is not relevant to the choice of reflections for refinement.
<i>R</i>-factors based on <i>F</i>^2^ are statistically about twice as large
as those based on <i>F</i>, and <i>R</i>- factors based on ALL data will be
even larger.
;
_reflns_number_total     4384
_reflns_number_gt     3364
_reflns_threshold_expression     I>2\s(I)
_refine_ls_structure_factor_coef     Fsqd
_refine_ls_matrix_type     full
_refine_ls_R_factor_all     0.0642
_refine_ls_R_factor_gt     0.0445
_refine_ls_wR_factor_gt     0.0991
_refine_ls_wR_factor_ref     0.1134
_refine_ls_goodness_of_fit_ref     1.039
_refine_ls_restrained_S_all     1.038
_refine_ls_number_reflns     4384
_refine_ls_number_parameters     355
_refine_ls_number_restraints     5
_refine_ls_hydrogen_treatment     constr
_refine_ls_weighting_scheme     calc
_refine_ls_weighting_details
         'calc w=1/[\s^2^(Fo^2^)+(0.0474P)^2^+0.7498P] where P=(Fo^2^+2Fc^2^)/3'
_atom_sites_solution_hydrogens     geom
_atom_sites_solution_primary     direct
_atom_sites_solution_secondary     difmap
_refine_ls_shift/su_max     0.001
_refine_ls_shift/su_mean     0.000
_refine_diff_density_max     0.309
_refine_diff_density_min     -0.284
_refine_ls_extinction_method     none
_refine_ls_extinction_coef     ?
_refine_ls_abs_structure_details     'Flack (1983), 1898 Friedel pairs'
_refine_ls_abs_structure_Flack     0.00(9)
loop_
    _atom_type_symbol
    _atom_type_description
    _atom_type_scat_dispersion_real
    _atom_type_scat_dispersion_imag
    _atom_type_scat_source
    'C' 'C' 0.0033 0.0016
                         'International Tables Vol C Tables 4.2.6.8 and 6.1.1.4'
    'H' 'H' 0.0000 0.0000
                         'International Tables Vol C Tables 4.2.6.8 and 6.1.1.4'
    'N' 'N' 0.0061 0.0033
                         'International Tables Vol C Tables 4.2.6.8 and 6.1.1.4'
    'O' 'O' 0.0106 0.0060
                         'International Tables Vol C Tables 4.2.6.8 and 6.1.1.4'
    'S' 'S' 0.1246 0.1234
                         'International Tables Vol C Tables 4.2.6.8 and 6.1.1.4'
    'Cl' 'Cl' 0.1484 0.1585
                         'International Tables Vol C Tables 4.2.6.8 and 6.1.1.4'
_computing_data_collection     'APEX2 (Bruker, 2004)'
_computing_cell_refinement     'SAINT (Bruker, 2004)'
_computing_data_reduction     'SAINT (Bruker, 2004)'
_computing_structure_solution     'SHELXS97 (Sheldrick, 2008)'
_computing_structure_refinement     'SHELXL97 (Sheldrick, 2008)'
_computing_molecular_graphics     'ORTEP-3 (Farrugia, 1997)'
_computing_publication_material
                            'SHELXL97 (Sheldrick, 2008) and PLATON (Spek, 2009)'
loop_
    _atom_site_type_symbol
    _atom_site_label
    _atom_site_fract_x
    _atom_site_fract_y
    _atom_site_fract_z
    _atom_site_U_iso_or_equiv
    _atom_site_adp_type
    _atom_site_calc_flag
    _atom_site_refinement_flags
    _atom_site_occupancy
    _atom_site_disorder_assembly
    _atom_site_disorder_group
    C C1 1.3937(4) -0.2222(3) 0.0631(3) 0.0800(13) Uani d . 1 . .
    C C2 1.3483(5) -0.2581(3) 0.1358(4) 0.1047(17) Uani d . 1 . .
    H H2 1.3714 -0.3174 0.1586 0.126 Uiso calc R 1 . .
    C C3 1.2680(4) -0.2083(3) 0.1769(3) 0.0861(13) Uani d . 1 . .
    H H3 1.2359 -0.2350 0.2261 0.103 Uiso calc R 1 . .
    C C4 1.2353(3) -0.1191(3) 0.1455(2) 0.0566(9) Uani d . 1 . .
    C C5 1.2854(4) -0.0835(3) 0.0728(3) 0.0832(13) Uani d . 1 . .
    H H5 1.2662 -0.0223 0.0514 0.100 Uiso calc R 1 . .
    C C6 1.3632(4) -0.1351(3) 0.0302(3) 0.0966(16) Uani d . 1 . .
    H H6 1.3942 -0.1104 -0.0204 0.116 Uiso calc R 1 . .
    C C7 1.1509(3) -0.0646(2) 0.1911(2) 0.0533(8) Uani d . 1 . .
    C C8 1.1575(3) 0.0467(2) 0.1911(2) 0.0472(8) Uani d . 1 . .
    H H8 1.1689 0.0684 0.1307 0.057 Uiso calc R 1 . .
    C C9 1.2525(3) 0.0844(2) 0.2484(2) 0.0496(8) Uani d . 1 . .
    C C10 1.3424(3) 0.1227(3) 0.1863(2) 0.0624(10) Uani d . 1 . .
    C C11 1.4414(3) 0.0747(3) 0.2121(2) 0.0654(10) Uani d . 1 . .
    C C12 1.5430(4) 0.0814(4) 0.1802(3) 0.0920(15) Uani d . 1 . .
    H H12 1.5600 0.1236 0.1346 0.110 Uiso calc R 1 . .
    C C13 1.6186(4) 0.0224(5) 0.2192(4) 0.1115(19) Uani d . 1 . .
    H H13 1.6874 0.0257 0.1985 0.134 Uiso calc R 1 . .
    C C14 1.5970(4) -0.0401(4) 0.2861(4) 0.1040(18) Uani d . 1 . .
    H H14 1.6512 -0.0773 0.3101 0.125 Uiso calc R 1 . .
    C C15 1.4942(4) -0.0495(3) 0.3196(3) 0.0740(12) Uani d . 1 . .
    C C16 1.4591(5) -0.1096(3) 0.3881(3) 0.0922(15) Uani d . 1 . .
    H H16 1.5067 -0.1504 0.4166 0.111 Uiso calc R 1 . .
    C C17 1.3559(5) -0.1086(3) 0.4134(3) 0.0899(15) Uani d . 1 . .
    H H17 1.3347 -0.1489 0.4592 0.108 Uiso calc R 1 . .
    C C18 1.2801(3) -0.0481(3) 0.3719(2) 0.0705(11) Uani d . 1 . .
    H H18 1.2103 -0.0486 0.3905 0.085 Uiso calc R 1 . .
    C C19 1.3106(3) 0.0107(2) 0.3048(2) 0.0552(9) Uani d . 1 . .
    C C20 1.4180(3) 0.0097(3) 0.2798(2) 0.0565(8) Uani d . 1 . .
    C C21 1.2724(4) 0.2350(3) 0.3369(3) 0.0880(13) Uani d . 1 . .
    H H21A 1.2967 0.2752 0.2895 0.132 Uiso calc R 1 . .
    H H21B 1.3318 0.2051 0.3653 0.132 Uiso calc R 1 . .
    H H21C 1.2348 0.2746 0.3783 0.132 Uiso calc R 1 . .
    C C22 1.1089(3) 0.1941(2) 0.2613(2) 0.0567(9) Uani d . 1 . .
    H H22A 1.1251 0.2389 0.2139 0.068 Uiso calc R 1 . .
    H H22B 1.0624 0.2262 0.3027 0.068 Uiso calc R 1 . .
    C C23 1.0607(3) 0.1006(2) 0.2272(2) 0.0496(8) Uani d . 1 . .
    H H23 1.0329 0.0634 0.2769 0.060 Uiso calc R 1 . .
    C C24 0.9739(3) 0.1152(2) 0.1621(2) 0.0508(8) Uani d . 1 C .
    C C25 0.9350(3) 0.1998(3) 0.1294(2) 0.0663(10) Uani d . 1 . .
    H H25 0.9606 0.2610 0.1453 0.080 Uiso calc R 1 . .
    C C26 0.8532(3) 0.1871(3) 0.0695(3) 0.0721(11) Uani d . 1 . .
    H H26 0.8194 0.2393 0.0423 0.086 Uiso calc R 1 . .
    C C27 0.8272(3) 0.0943(3) 0.0545(2) 0.0522(8) Uani d . 1 C .
    C C28 0.7479(3) 0.0563(3) -0.0029(2) 0.0568(9) Uani d D 1 . .
    C C30 0.6091(4) 0.0442(3) -0.1079(3) 0.0979(16) Uani d D 1 . .
    H H30 0.5593 0.0565 -0.1511 0.117 Uiso calc R 1 A 1
    C C31 0.6363(4) -0.0460(4) -0.0872(4) 0.111(2) Uani d D 1 C .
    H H31 0.6068 -0.1032 -0.1091 0.133 Uiso calc R 1 B 1
    N N1 1.2030(2) 0.1596(2) 0.30319(19) 0.0615(8) Uani d . 1 . .
    O O1 1.3271(2) 0.1816(2) 0.1289(2) 0.0946(10) Uani d . 1 . .
    O O2 1.0810(2) -0.10617(19) 0.23110(18) 0.0746(7) Uani d . 1 . .
    S S1 0.90714(8) 0.01840(7) 0.11587(6) 0.0631(3) Uani d . 1 . .
    S S2 0.6657(4) 0.1332(3) -0.0552(3) 0.0847(11) Uani d P 0.629(7) C 1
    C C29' 0.7190(17) -0.0390(8) -0.0252(15) 0.105(8) Uani d PD 0.629(7) C 1
    H H29' 0.7515 -0.0937 -0.0011 0.126 Uiso calc PR 0.629(7) C 1
    S S2' 0.7253(10) -0.0658(7) -0.0140(8) 0.097(2) Uani d P 0.372(7) C 2
    C C29 0.686(2) 0.1034(13) -0.0665(19) 0.128(16) Uani d PD 0.372(7) C 2
    H H29 0.6957 0.1690 -0.0806 0.153 Uiso calc PR 0.372(7) C 2
    Cl Cl1 1.49143(12) -0.28892(10) 0.00879(10) 0.1206(6) Uani d . 1 . .
loop_
    _atom_site_aniso_label
    _atom_site_aniso_U_11
    _atom_site_aniso_U_22
    _atom_site_aniso_U_33
    _atom_site_aniso_U_12
    _atom_site_aniso_U_13
    _atom_site_aniso_U_23
    C1 0.084(3) 0.079(3) 0.077(3) 0.026(3) -0.020(3) -0.028(2)
    C2 0.144(5) 0.069(3) 0.102(4) 0.045(3) -0.011(4) 0.006(3)
    C3 0.118(4) 0.062(3) 0.078(3) 0.018(3) 0.003(3) 0.005(2)
    C4 0.072(2) 0.048(2) 0.050(2) 0.0084(18) -0.0128(18) -0.0038(16)
    C5 0.117(4) 0.064(3) 0.068(3) 0.032(3) 0.016(3) 0.003(2)
    C6 0.128(4) 0.082(3) 0.080(3) 0.032(3) 0.027(3) 0.001(3)
    C7 0.060(2) 0.054(2) 0.0459(19) -0.0004(18) -0.0096(17) 0.0039(16)
    C8 0.056(2) 0.0465(18) 0.0389(16) 0.0059(16) 0.0012(15) 0.0043(14)
    C9 0.047(2) 0.0477(18) 0.0542(19) -0.0028(16) -0.0017(15) 0.0025(15)
    C10 0.060(2) 0.065(2) 0.062(2) -0.006(2) 0.0040(19) 0.008(2)
    C11 0.050(2) 0.080(3) 0.066(2) 0.005(2) 0.0023(18) -0.011(2)
    C12 0.068(3) 0.133(4) 0.075(3) 0.000(3) 0.011(2) -0.012(3)
    C13 0.066(3) 0.169(6) 0.100(4) 0.033(4) 0.000(3) -0.037(4)
    C14 0.075(4) 0.124(4) 0.113(4) 0.048(3) -0.032(3) -0.040(4)
    C15 0.073(3) 0.073(3) 0.076(3) 0.023(2) -0.027(2) -0.020(2)
    C16 0.112(4) 0.067(3) 0.098(3) 0.013(3) -0.054(3) 0.000(3)
    C17 0.119(4) 0.077(3) 0.073(3) -0.016(3) -0.046(3) 0.020(2)
    C18 0.084(3) 0.073(2) 0.054(2) -0.010(2) -0.012(2) 0.004(2)
    C19 0.066(2) 0.0488(19) 0.0512(19) -0.0036(17) -0.0095(17) 0.0001(17)
    C20 0.056(2) 0.057(2) 0.0570(19) 0.0089(18) -0.0102(18) -0.0111(17)
    C21 0.084(3) 0.069(3) 0.112(3) -0.012(2) -0.015(3) -0.023(2)
    C22 0.058(2) 0.054(2) 0.057(2) 0.0021(18) 0.0014(17) -0.0056(17)
    C23 0.051(2) 0.055(2) 0.0430(17) 0.0017(16) 0.0066(15) 0.0018(15)
    C24 0.047(2) 0.056(2) 0.0495(18) 0.0076(17) 0.0057(15) -0.0022(16)
    C25 0.068(3) 0.050(2) 0.081(3) 0.0092(19) -0.014(2) -0.0122(19)
    C26 0.069(3) 0.061(2) 0.086(3) 0.016(2) -0.019(2) 0.000(2)
    C27 0.047(2) 0.056(2) 0.054(2) 0.0063(17) 0.0044(16) 0.0018(17)
    C28 0.050(2) 0.059(2) 0.061(2) 0.0014(19) -0.0058(19) 0.0064(19)
    C30 0.099(4) 0.081(3) 0.113(4) 0.008(3) -0.055(3) -0.001(3)
    C31 0.109(4) 0.072(3) 0.152(5) -0.009(3) -0.057(4) -0.003(3)
    N1 0.0594(19) 0.0587(18) 0.0664(19) -0.0014(15) -0.0048(15) -0.0101(15)
    O1 0.076(2) 0.109(2) 0.099(2) -0.0064(18) 0.0060(17) 0.052(2)
    O2 0.0753(18) 0.0601(15) 0.0886(18) -0.0089(15) 0.0040(16) 0.0109(14)
    S1 0.0631(6) 0.0538(5) 0.0724(6) -0.0014(5) -0.0180(5) 0.0079(5)
    S2 0.0851(18) 0.0775(18) 0.0916(17) 0.0007(15) -0.0399(16) 0.0029(13)
    C29' 0.094(8) 0.099(16) 0.123(11) 0.021(10) -0.056(7) 0.015(10)
    S2' 0.127(5) 0.053(3) 0.112(4) 0.000(3) -0.073(3) 0.010(3)
    C29 0.13(2) 0.11(2) 0.14(2) -0.036(19) -0.001(17) 0.018(17)
    Cl1 0.1074(10) 0.1174(11) 0.1371(12) 0.0501(9) -0.0110(9) -0.0470(9)
_geom_special_details
;
All e.s.d.'s (except the e.s.d. in the dihedral angle between two l.s. planes)
are estimated using the full covariance matrix. The cell e.s.d.'s are taken
into account individually in the estimation of e.s.d.'s in distances, angles
and torsion angles; correlations between e.s.d.'s in cell parameters are only
used when they are defined by crystal symmetry. An approximate (isotropic)
treatment of cell e.s.d.'s is used for estimating e.s.d.'s involving l.s.
planes.
;
loop_
    _geom_bond_atom_site_label_1
    _geom_bond_atom_site_label_2
    _geom_bond_site_symmetry_2
    _geom_bond_distance
    _geom_bond_publ_flag
    C1 C2 . 1.344(7) ?
    C1 C6 . 1.349(6) ?
    C1 Cl1 . 1.748(4) ?
    C2 C3 . 1.377(6) ?
    C2 H2 . 0.9300 ?
    C3 C4 . 1.375(5) ?
    C3 H3 . 0.9300 ?
    C4 C5 . 1.370(5) ?
    C4 C7 . 1.479(5) ?
    C5 C6 . 1.377(6) ?
    C5 H5 . 0.9300 ?
    C6 H6 . 0.9300 ?
    C7 O2 . 1.218(4) ?
    C7 C8 . 1.524(5) ?
    C8 C23 . 1.535(4) ?
    C8 C9 . 1.577(5) ?
    C8 H8 . 0.9800 ?
    C9 N1 . 1.466(4) ?
    C9 C19 . 1.517(5) ?
    C9 C10 . 1.573(5) ?
    C10 O1 . 1.206(4) ?
    C10 C11 . 1.470(5) ?
    C11 C12 . 1.381(5) ?
    C11 C20 . 1.396(5) ?
    C12 C13 . 1.387(7) ?
    C12 H12 . 0.9300 ?
    C13 C14 . 1.360(8) ?
    C13 H13 . 0.9300 ?
    C14 C15 . 1.408(7) ?
    C14 H14 . 0.9300 ?
    C15 C20 . 1.400(5) ?
    C15 C16 . 1.403(7) ?
    C16 C17 . 1.365(7) ?
    C16 H16 . 0.9300 ?
    C17 C18 . 1.419(6) ?
    C17 H17 . 0.9300 ?
    C18 C19 . 1.360(5) ?
    C18 H18 . 0.9300 ?
    C19 C20 . 1.415(5) ?
    C21 N1 . 1.450(5) ?
    C21 H21A . 0.9600 ?
    C21 H21B . 0.9600 ?
    C21 H21C . 0.9600 ?
    C22 N1 . 1.435(4) ?
    C22 C23 . 1.510(5) ?
    C22 H22A . 0.9700 ?
    C22 H22B . 0.9700 ?
    C23 C24 . 1.498(4) ?
    C23 H23 . 0.9800 ?
    C24 C25 . 1.354(5) ?
    C24 S1 . 1.723(4) ?
    C25 C26 . 1.394(5) ?
    C25 H25 . 0.9300 ?
    C26 C27 . 1.332(5) ?
    C26 H26 . 0.9300 ?
    C27 C28 . 1.432(5) ?
    C27 S1 . 1.727(3) ?
    C28 C29' . 1.396(9) ?
    C28 C29 . 1.402(10) ?
    C28 S2 . 1.682(5) ?
    C28 S2' . 1.703(8) ?
    C30 C31 . 1.318(6) ?
    C30 C29 . 1.420(10) ?
    C30 S2 . 1.625(6) ?
    C30 H30 . 0.9300 ?
    C31 C29' . 1.416(9) ?
    C31 S2' . 1.612(9) ?
    C31 H31 . 0.9300 ?
    C29' H29' . 0.9300 ?
    C29 H29 . 0.9300 ?
loop_
    _geom_angle_atom_site_label_1
    _geom_angle_atom_site_label_2
    _geom_angle_atom_site_label_3
    _geom_angle_site_symmetry_1
    _geom_angle_site_symmetry_3
    _geom_angle
    _geom_angle_publ_flag
    C2 C1 C6 . . 120.5(4) ?
    C2 C1 Cl1 . . 120.4(4) ?
    C6 C1 Cl1 . . 119.2(4) ?
    C1 C2 C3 . . 120.9(4) ?
    C1 C2 H2 . . 119.6 ?
    C3 C2 H2 . . 119.6 ?
    C4 C3 C2 . . 120.2(4) ?
    C4 C3 H3 . . 119.9 ?
    C2 C3 H3 . . 119.9 ?
    C5 C4 C3 . . 117.3(4) ?
    C5 C4 C7 . . 122.6(3) ?
    C3 C4 C7 . . 120.1(4) ?
    C4 C5 C6 . . 122.2(4) ?
    C4 C5 H5 . . 118.9 ?
    C6 C5 H5 . . 118.9 ?
    C1 C6 C5 . . 118.8(4) ?
    C1 C6 H6 . . 120.6 ?
    C5 C6 H6 . . 120.6 ?
    O2 C7 C4 . . 121.9(3) ?
    O2 C7 C8 . . 120.4(3) ?
    C4 C7 C8 . . 117.6(3) ?
    C7 C8 C23 . . 115.8(3) ?
    C7 C8 C9 . . 111.7(3) ?
    C23 C8 C9 . . 104.7(2) ?
    C7 C8 H8 . . 108.1 ?
    C23 C8 H8 . . 108.1 ?
    C9 C8 H8 . . 108.1 ?
    N1 C9 C19 . . 110.5(3) ?
    N1 C9 C10 . . 114.9(3) ?
    C19 C9 C10 . . 102.2(3) ?
    N1 C9 C8 . . 102.7(3) ?
    C19 C9 C8 . . 118.0(3) ?
    C10 C9 C8 . . 109.1(3) ?
    O1 C10 C11 . . 129.1(4) ?
    O1 C10 C9 . . 122.9(4) ?
    C11 C10 C9 . . 108.0(3) ?
    C12 C11 C20 . . 120.1(4) ?
    C12 C11 C10 . . 132.3(4) ?
    C20 C11 C10 . . 107.5(3) ?
    C11 C12 C13 . . 117.1(5) ?
    C11 C12 H12 . . 121.5 ?
    C13 C12 H12 . . 121.5 ?
    C14 C13 C12 . . 123.3(5) ?
    C14 C13 H13 . . 118.3 ?
    C12 C13 H13 . . 118.3 ?
    C13 C14 C15 . . 121.1(4) ?
    C13 C14 H14 . . 119.4 ?
    C15 C14 H14 . . 119.4 ?
    C20 C15 C16 . . 116.4(4) ?
    C20 C15 C14 . . 115.4(4) ?
    C16 C15 C14 . . 128.2(5) ?
    C17 C16 C15 . . 120.6(4) ?
    C17 C16 H16 . . 119.7 ?
    C15 C16 H16 . . 119.7 ?
    C16 C17 C18 . . 121.9(5) ?
    C16 C17 H17 . . 119.0 ?
    C18 C17 H17 . . 119.0 ?
    C19 C18 C17 . . 119.3(4) ?
    C19 C18 H18 . . 120.3 ?
    C17 C18 H18 . . 120.3 ?
    C18 C19 C20 . . 118.2(3) ?
    C18 C19 C9 . . 133.1(4) ?
    C20 C19 C9 . . 108.7(3) ?
    C11 C20 C15 . . 122.9(4) ?
    C11 C20 C19 . . 113.5(3) ?
    C15 C20 C19 . . 123.6(4) ?
    N1 C21 H21A . . 109.5 ?
    N1 C21 H21B . . 109.5 ?
    H21A C21 H21B . . 109.5 ?
    N1 C21 H21C . . 109.5 ?
    H21A C21 H21C . . 109.5 ?
    H21B C21 H21C . . 109.5 ?
    N1 C22 C23 . . 102.3(3) ?
    N1 C22 H22A . . 111.3 ?
    C23 C22 H22A . . 111.3 ?
    N1 C22 H22B . . 111.3 ?
    C23 C22 H22B . . 111.3 ?
    H22A C22 H22B . . 109.2 ?
    C24 C23 C22 . . 114.4(3) ?
    C24 C23 C8 . . 114.5(3) ?
    C22 C23 C8 . . 101.9(3) ?
    C24 C23 H23 . . 108.6 ?
    C22 C23 H23 . . 108.6 ?
    C8 C23 H23 . . 108.6 ?
    C25 C24 C23 . . 128.9(3) ?
    C25 C24 S1 . . 109.0(3) ?
    C23 C24 S1 . . 122.1(2) ?
    C24 C25 C26 . . 114.0(3) ?
    C24 C25 H25 . . 123.0 ?
    C26 C25 H25 . . 123.0 ?
    C27 C26 C25 . . 114.6(4) ?
    C27 C26 H26 . . 122.7 ?
    C25 C26 H26 . . 122.7 ?
    C26 C27 C28 . . 128.7(3) ?
    C26 C27 S1 . . 109.5(3) ?
    C28 C27 S1 . . 121.8(3) ?
    C29' C28 C29 . . 96.6(8) ?
    C29' C28 C27 . . 132.2(5) ?
    C29 C28 C27 . . 130.4(6) ?
    C29' C28 S2 . . 107.7(6) ?
    C27 C28 S2 . . 120.0(3) ?
    C29 C28 S2' . . 106.7(7) ?
    C27 C28 S2' . . 122.3(3) ?
    S2 C28 S2' . . 117.5(3) ?
    C31 C30 C29 . . 104.2(8) ?
    C31 C30 S2 . . 117.8(4) ?
    C31 C30 H30 . . 121.1 ?
    C29 C30 H30 . . 133.1 ?
    S2 C30 H30 . . 121.1 ?
    C30 C31 C29' . . 106.9(6) ?
    C30 C31 S2' . . 120.4(5) ?
    C30 C31 H31 . . 126.5 ?
    C29' C31 H31 . . 126.5 ?
    S2' C31 H31 . . 113.0 ?
    C22 N1 C21 . . 115.5(3) ?
    C22 N1 C9 . . 109.4(3) ?
    C21 N1 C9 . . 116.2(3) ?
    C24 S1 C27 . . 92.86(17) ?
    C30 S2 C28 . . 92.3(3) ?
    C28 C29' C31 . . 114.8(8) ?
    C28 C29' H29' . . 122.6 ?
    C31 C29' H29' . . 122.6 ?
    C31 S2' C28 . . 91.2(5) ?
    C28 C29 C30 . . 115.5(10) ?
    C28 C29 H29 . . 122.3 ?
    C30 C29 H29 . . 122.3 ?
loop_
    _geom_torsion_atom_site_label_1
    _geom_torsion_atom_site_label_2
    _geom_torsion_atom_site_label_3
    _geom_torsion_atom_site_label_4
    _geom_torsion_site_symmetry_1
    _geom_torsion_site_symmetry_2
    _geom_torsion_site_symmetry_3
    _geom_torsion_site_symmetry_4
    _geom_torsion
    _geom_torsion_publ_flag
    C6 C1 C2 C3 . . . . 1.7(8) ?
    Cl1 C1 C2 C3 . . . . -177.1(4) ?
    C1 C2 C3 C4 . . . . -2.0(8) ?
    C2 C3 C4 C5 . . . . 0.1(6) ?
    C2 C3 C4 C7 . . . . -178.5(4) ?
    C3 C4 C5 C6 . . . . 2.1(7) ?
    C7 C4 C5 C6 . . . . -179.4(4) ?
    C2 C1 C6 C5 . . . . 0.5(8) ?
    Cl1 C1 C6 C5 . . . . 179.3(4) ?
    C4 C5 C6 C1 . . . . -2.4(7) ?
    C5 C4 C7 O2 . . . . 151.1(4) ?
    C3 C4 C7 O2 . . . . -30.3(5) ?
    C5 C4 C7 C8 . . . . -32.4(5) ?
    C3 C4 C7 C8 . . . . 146.1(4) ?
    O2 C7 C8 C23 . . . . -12.0(5) ?
    C4 C7 C8 C23 . . . . 171.5(3) ?
    O2 C7 C8 C9 . . . . 107.7(4) ?
    C4 C7 C8 C9 . . . . -68.8(4) ?
    C7 C8 C9 N1 . . . . -131.0(3) ?
    C23 C8 C9 N1 . . . . -5.0(3) ?
    C7 C8 C9 C19 . . . . -9.3(4) ?
    C23 C8 C9 C19 . . . . 116.7(3) ?
    C7 C8 C9 C10 . . . . 106.6(3) ?
    C23 C8 C9 C10 . . . . -127.3(3) ?
    N1 C9 C10 O1 . . . . -62.6(5) ?
    C19 C9 C10 O1 . . . . 177.7(4) ?
    C8 C9 C10 O1 . . . . 52.1(5) ?
    N1 C9 C10 C11 . . . . 117.3(3) ?
    C19 C9 C10 C11 . . . . -2.4(4) ?
    C8 C9 C10 C11 . . . . -128.1(3) ?
    O1 C10 C11 C12 . . . . -0.1(8) ?
    C9 C10 C11 C12 . . . . -180.0(4) ?
    O1 C10 C11 C20 . . . . -177.7(4) ?
    C9 C10 C11 C20 . . . . 2.5(4) ?
    C20 C11 C12 C13 . . . . -0.8(6) ?
    C10 C11 C12 C13 . . . . -178.2(4) ?
    C11 C12 C13 C14 . . . . -0.2(8) ?
    C12 C13 C14 C15 . . . . 0.8(8) ?
    C13 C14 C15 C20 . . . . -0.4(6) ?
    C13 C14 C15 C16 . . . . -179.6(5) ?
    C20 C15 C16 C17 . . . . -0.2(6) ?
    C14 C15 C16 C17 . . . . 179.0(4) ?
    C15 C16 C17 C18 . . . . 0.3(7) ?
    C16 C17 C18 C19 . . . . 0.2(6) ?
    C17 C18 C19 C20 . . . . -0.8(5) ?
    C17 C18 C19 C9 . . . . -178.5(4) ?
    N1 C9 C19 C18 . . . . 56.5(5) ?
    C10 C9 C19 C18 . . . . 179.3(4) ?
    C8 C9 C19 C18 . . . . -61.1(5) ?
    N1 C9 C19 C20 . . . . -121.3(3) ?
    C10 C9 C19 C20 . . . . 1.5(3) ?
    C8 C9 C19 C20 . . . . 121.1(3) ?
    C12 C11 C20 C15 . . . . 1.3(6) ?
    C10 C11 C20 C15 . . . . 179.2(3) ?
    C12 C11 C20 C19 . . . . -179.5(4) ?
    C10 C11 C20 C19 . . . . -1.6(4) ?
    C16 C15 C20 C11 . . . . 178.7(4) ?
    C14 C15 C20 C11 . . . . -0.6(5) ?
    C16 C15 C20 C19 . . . . -0.5(5) ?
    C14 C15 C20 C19 . . . . -179.8(4) ?
    C18 C19 C20 C11 . . . . -178.2(3) ?
    C9 C19 C20 C11 . . . . 0.0(4) ?
    C18 C19 C20 C15 . . . . 1.0(5) ?
    C9 C19 C20 C15 . . . . 179.2(3) ?
    N1 C22 C23 C24 . . . . -166.4(3) ?
    N1 C22 C23 C8 . . . . -42.3(3) ?
    C7 C8 C23 C24 . . . . -83.9(4) ?
    C9 C8 C23 C24 . . . . 152.7(3) ?
    C7 C8 C23 C22 . . . . 152.0(3) ?
    C9 C8 C23 C22 . . . . 28.6(3) ?
    C22 C23 C24 C25 . . . . 1.3(5) ?
    C8 C23 C24 C25 . . . . -115.8(4) ?
    C22 C23 C24 S1 . . . . -179.3(2) ?
    C8 C23 C24 S1 . . . . 63.6(4) ?
    C23 C24 C25 C26 . . . . -179.9(3) ?
    S1 C24 C25 C26 . . . . 0.7(4) ?
    C24 C25 C26 C27 . . . . -0.2(5) ?
    C25 C26 C27 C28 . . . . -179.7(3) ?
    C25 C26 C27 S1 . . . . -0.4(5) ?
    C26 C27 C28 C29' . . . . 176.8(17) ?
    S1 C27 C28 C29' . . . . -2.5(17) ?
    C26 C27 C28 C29 . . . . 10(2) ?
    S1 C27 C28 C29 . . . . -170(2) ?
    C26 C27 C28 S2 . . . . -5.6(6) ?
    S1 C27 C28 S2 . . . . 175.2(3) ?
    C26 C27 C28 S2' . . . . 180.0(8) ?
    S1 C27 C28 S2' . . . . 0.8(8) ?
    C29 C30 C31 C29' . . . . 8(2) ?
    S2 C30 C31 C29' . . . . -4.8(15) ?
    C29 C30 C31 S2' . . . . 10.7(18) ?
    S2 C30 C31 S2' . . . . -1.8(11) ?
    C23 C22 N1 C21 . . . . 175.1(3) ?
    C23 C22 N1 C9 . . . . 41.8(3) ?
    C19 C9 N1 C22 . . . . -149.3(3) ?
    C10 C9 N1 C22 . . . . 95.7(3) ?
    C8 C9 N1 C22 . . . . -22.7(3) ?
    C19 C9 N1 C21 . . . . 77.8(4) ?
    C10 C9 N1 C21 . . . . -37.2(4) ?
    C8 C9 N1 C21 . . . . -155.6(3) ?
    C25 C24 S1 C27 . . . . -0.7(3) ?
    C23 C24 S1 C27 . . . . 179.8(3) ?
    C26 C27 S1 C24 . . . . 0.6(3) ?
    C28 C27 S1 C24 . . . . 180.0(3) ?
    C31 C30 S2 C28 . . . . 6.1(6) ?
    C29 C30 S2 C28 . . . . -37(4) ?
    C29' C28 S2 C30 . . . . -5.1(13) ?
    C29 C28 S2 C30 . . . . 42(4) ?
    C27 C28 S2 C30 . . . . 176.7(3) ?
    S2' C28 S2 C30 . . . . -8.6(8) ?
    C29 C28 C29' C31 . . . . -8(2) ?
    C27 C28 C29' C31 . . . . -178.6(9) ?
    S2 C28 C29' C31 . . . . 4(2) ?
    S2' C28 C29' C31 . . . . 166(12) ?
    C30 C31 C29' C28 . . . . 0(2) ?
    S2' C31 C29' C28 . . . . -169(9) ?
    C30 C31 S2' C28 . . . . -3.6(11) ?
    C29' C31 S2' C28 . . . . 8(7) ?
    C29' C28 S2' C31 . . . . -11(9) ?
    C29 C28 S2' C31 . . . . -5.2(19) ?
    C27 C28 S2' C31 . . . . -177.6(4) ?
    S2 C28 S2' C31 . . . . 7.8(10) ?
    C29' C28 C29 C30 . . . . 14(3) ?
    C27 C28 C29 C30 . . . . -175.8(12) ?
    S2 C28 C29 C30 . . . . -121(6) ?
    S2' C28 C29 C30 . . . . 13(3) ?
    C31 C30 C29 C28 . . . . -15(3) ?
    S2 C30 C29 C28 . . . . 127(6) ?
