# Supplementary material for: 3′-(4-Chloro­benzo­yl)-1′-methyl-4′-[5-(2-thien­yl)-2-thien­yl]spiro­[acenaphthyl­ene-1,2′-pyrrolidin]-2(1H)-one
Source: Acta Crystallogr Sect E Struct Rep Online. 2011 Jan 8;67(Pt 2):o268. doi: 10.1107/S1600536810053870 (PMC3051732; doi:10.1107/S1600536810053870)
Supplement: Supplementary file 2 [file e-67-0o268-Isup2.hkl]

#
# h,k,l, Fc-squared, Fo-squared, sigma(Fo-squared) and status flag
#
data_I
_shelx_title ' PGCL in P2(1)2(1)2(1)'
_shelx_refln_list_code          4
_shelx_F_calc_maximum      235.74
_exptl_crystal_F_000      1120.00
_reflns_d_resolution_high  0.8572
 
loop_
 _symmetry_equiv_pos_as_xyz
 'x, y, z'
 '-x+1/2, -y, z+1/2'
 'x+1/2, -y+1/2, -z'
 '-x, y+1/2, -z+1/2'
 
_cell_length_a    12.6858
_cell_length_b    13.6733
_cell_length_c    15.2782
_cell_angle_alpha  90.000
_cell_angle_beta   90.000
_cell_angle_gamma  90.000
 
_shelx_F_squared_multiplier     1.000
 
loop_
 _refln_index_h
 _refln_index_k
 _refln_index_l
 _refln_F_squared_calc
 _refln_F_squared_meas
 _refln_F_squared_sigma
 _refln_observed_status
   2   0   0     4172.18     4507.07     71.87 o
   4   0   0     1094.11      964.88     32.89 o
   6   0   0       51.48       66.65      9.41 o
   8   0   0      106.51      105.47     12.78 o
  10   0   0        1.48        2.91      9.47 o
  12   0   0      588.85      592.70     34.98 o
   1   1   0     1746.91      971.00     42.59 o
   2   1   0     1436.01     1408.65     20.82 o
   3   1   0     3780.94     4012.87     65.06 o
   4   1   0        8.44       18.87      4.27 o
   5   1   0       98.45       92.77      9.85 o
   6   1   0       81.96       56.96      6.40 o
   7   1   0      918.20      873.58     24.75 o
   8   1   0        8.41       13.50      6.03 o
   9   1   0        0.11       -1.06      5.92 o
  10   1   0      200.16      209.79     13.62 o
  11   1   0      254.25      278.67     32.16 o
  12   1   0       73.79       75.38     12.20 o
  13   1   0      208.58      243.41     25.68 o
   0   2   0    18258.94    20673.94    329.75 o
   1   2   0     1946.31     2174.16     31.95 o
   2   2   0      373.96      388.03      6.58 o
   3   2   0      256.77      334.86     10.31 o
   4   2   0     2292.72     2098.31     85.77 o
   5   2   0        5.60        1.09      2.85 o
   6   2   0     4098.05     3808.70    108.31 o
   7   2   0      199.29      182.58     35.88 o
   8   2   0       99.04       94.60      8.62 o
   9   2   0      415.15      397.12     16.84 o
  10   2   0       12.90       14.78      7.22 o
  11   2   0       10.07       21.47      8.63 o
  12   2   0       68.33       57.64     16.27 o
  13   2   0       27.88       38.47     16.50 o
  14   2   0       14.88       12.49     15.28 o
   1   3   0     9759.83    10220.10    140.26 o
   2   3   0      756.23      890.37     20.10 o
   3   3   0     1293.49     1203.30     52.44 o
   4   3   0      547.52      513.51     11.17 o
   5   3   0       40.77       69.75      7.55 o
   6   3   0      553.70      643.47     57.56 o
   7   3   0     4405.23     4690.01     96.99 o
   8   3   0      364.78      336.69     14.23 o
   9   3   0      307.70      303.94     15.43 o
  10   3   0       14.42       17.19      7.31 o
  11   3   0       91.06      106.57     18.48 o
  12   3   0       39.47       42.24     16.33 o
  13   3   0       15.45       11.04     14.12 o
  14   3   0       52.07       64.07     12.67 o
   0   4   0       29.43       20.56      3.14 o
   1   4   0     1053.16     1167.18     23.20 o
   2   4   0      642.39      531.79     18.15 o
   3   4   0       27.59       33.08      2.71 o
   4   4   0      182.69      259.79     26.58 o
   5   4   0     4314.73     4606.73     75.52 o
   6   4   0     1372.21     1333.04     30.98 o
   7   4   0      323.09      341.89     10.57 o
   8   4   0      708.48      774.64     38.29 o
   9   4   0       84.52       67.81     15.17 o
  10   4   0     1270.82     1252.57     55.20 o
  11   4   0      205.16      167.06     22.14 o
  12   4   0       11.70       17.14     14.93 o
  13   4   0       31.84       30.64     10.17 o
  14   4   0        1.25        2.80      9.10 o
   1   5   0      442.15      434.48      8.57 o
   2   5   0     1231.90     1285.56     22.82 o
   3   5   0     5371.18     5266.10     84.95 o
   4   5   0        0.05        2.05      2.72 o
   5   5   0      986.11     1033.88     27.08 o
   6   5   0      120.15      143.28      9.51 o
   7   5   0      576.30      602.71     20.95 o
   8   5   0      229.09      207.20     13.10 o
   9   5   0       58.12       38.70     14.59 o
  10   5   0       52.51       66.01     17.55 o
  11   5   0       60.01       47.76      9.92 o
  12   5   0        1.17       -1.10      7.90 o
  13   5   0        5.55       -4.26      9.94 o
  14   5   0        0.02      -10.58     11.56 o
   0   6   0     3018.59     3299.87     94.60 o
   1   6   0      128.55      131.29      4.98 o
   2   6   0       90.95      130.31     10.31 o
   3   6   0     3388.44     3432.06     56.86 o
   4   6   0     2883.33     2770.26     47.16 o
   5   6   0     1223.33     1139.06     22.53 o
   6   6   0        3.96        7.71      3.77 o
   7   6   0      518.60      526.69     14.86 o
   8   6   0      123.25      114.04      8.03 o
   9   6   0       16.14       12.68      7.82 o
  10   6   0      659.60      665.30     26.85 o
  11   6   0       25.74       26.63      9.23 o
  12   6   0        0.14       -3.91     23.33 o
  13   6   0       50.44       64.09     12.17 o
   1   7   0       97.80       81.43      6.50 o
   2   7   0     1065.70     1023.79     19.98 o
   3   7   0      363.94      358.77      9.55 o
   4   7   0       52.96       52.74      4.20 o
   5   7   0        6.22        1.96      3.31 o
   6   7   0      325.04      303.11     20.51 o
   7   7   0      193.73      217.13      9.74 o
   8   7   0       14.85       12.36      7.17 o
   9   7   0        5.27        1.03      6.99 o
  10   7   0      196.63      203.92     14.75 o
  11   7   0        1.17        1.02     16.18 o
  12   7   0        9.73        0.30      8.38 o
  13   7   0       18.61       29.19     10.73 o
   0   8   0        9.80       27.24      5.14 o
   1   8   0      496.66      477.13     12.22 o
   2   8   0      190.50      180.75      7.38 o
   3   8   0      189.97      169.36     15.76 o
   4   8   0      626.21      638.67     14.62 o
   5   8   0       28.79       28.34      5.27 o
   6   8   0       22.83       30.18      7.07 o
   7   8   0        1.31        0.88      4.67 o
   8   8   0       33.74       66.70      9.34 o
   9   8   0      274.59      301.37     16.52 o
  10   8   0       48.46       55.20     10.00 o
  11   8   0       64.66       76.21     11.55 o
  12   8   0       14.00       28.87     10.63 o
   1   9   0      357.87      354.00     14.81 o
   2   9   0       13.74       20.58      4.23 o
   3   9   0        1.00       -0.40      3.61 o
   4   9   0      914.58      863.85     18.80 o
   5   9   0      459.99      457.42     12.66 o
   6   9   0       94.28      114.03      7.00 o
   7   9   0      502.78      479.33     18.62 o
   8   9   0      397.26      464.00     19.40 o
   9   9   0       16.19       30.51      9.18 o
  10   9   0       79.40       80.16     17.84 o
  11   9   0       24.84       10.57      9.33 o
  12   9   0      122.91      132.45     15.02 o
   0  10   0      509.19      457.41     35.59 o
   1  10   0       79.98       75.98      6.30 o
   2  10   0      934.76      835.18     19.06 o
   3  10   0      208.99      202.64      8.84 o
   4  10   0        0.03       -4.08      4.08 o
   5  10   0     1061.42     1027.91     22.39 o
   6  10   0      260.11      267.55     13.78 o
   7  10   0        7.40       -2.37     10.14 o
   8  10   0       84.86       65.49      9.47 o
   9  10   0        0.22      -12.67     12.67 o
  10  10   0       11.17       21.76      8.87 o
  11  10   0        2.47       -2.73      8.71 o
   1  11   0       56.60       51.52     11.27 o
   2  11   0      280.24      291.62     14.20 o
   3  11   0        4.47        1.26      6.09 o
   4  11   0       31.80       51.66      8.04 o
   5  11   0       23.48       19.83      7.24 o
   6  11   0        0.89        6.99      6.79 o
   7  11   0        5.82       -5.90      5.90 o
   8  11   0      104.24      106.63     10.96 o
   9  11   0       14.35       21.28      8.66 o
  10  11   0       36.36       78.24     11.79 o
   0  12   0      306.35      361.78     23.19 o
   1  12   0      337.13      341.69     16.00 o
   2  12   0       76.66       88.47      9.62 o
   3  12   0        0.08       -5.98      5.98 o
   4  12   0        1.04       -3.15      8.02 o
   5  12   0      116.52      126.24     12.96 o
   6  12   0       56.31       59.86     15.11 o
   7  12   0       11.53       10.15      7.37 o
   8  12   0      123.73      143.48     20.86 o
   9  12   0        1.00       -5.67      9.38 o
   1  13   0       12.42        9.74      7.37 o
   2  13   0      282.04      310.28     32.74 o
   3  13   0        6.34        2.77      6.58 o
   4  13   0        6.96       -4.63      6.26 o
   5  13   0       17.41       10.14      7.13 o
   6  13   0       10.57        7.16     15.69 o
   7  13   0        8.92       -2.12      7.19 o
   8  13   0       17.42       53.99     10.00 o
   0  14   0        1.26        8.89      9.94 o
   1  14   0        0.98       -6.58      6.58 o
   2  14   0       28.32        3.73     12.00 o
   3  14   0       24.69       26.52      8.31 o
   4  14   0       50.38       32.99      8.64 o
   5  14   0       23.19       34.94      8.48 o
   6  14   0        0.76        4.22      7.29 o
   7  14   0        3.84        1.37      7.93 o
   1  15   0        5.55        8.98      8.03 o
   2  15   0       57.22       45.44     11.45 o
   3  15   0        5.96        6.53      7.97 o
   4  15   0       37.79       44.11      9.57 o
   1   0   1       98.73       46.91      2.40 o
   2   0   1     1577.40     1799.51     23.39 o
   3   0   1       38.51       59.61      3.34 o
   4   0   1     1899.74     1950.53     34.35 o
   5   0   1     2607.14     2638.69     46.04 o
   6   0   1      129.86      124.90     14.41 o
   7   0   1       77.22       72.95      7.46 o
   8   0   1       12.36        2.82      5.59 o
   9   0   1       12.87        4.09      9.04 o
  10   0   1       75.45       81.34     10.11 o
  11   0   1       46.63       45.79      9.77 o
  12   0   1      167.28      184.61     14.83 o
  13   0   1        7.59        3.37     13.31 o
  14   0   1       12.77        2.56     12.09 o
 -13   1   1       14.30        3.72     12.44 o
 -12   1   1       58.51       70.23     12.87 o
 -11   1   1      182.71      167.92     13.83 o
 -10   1   1      397.22      368.62     23.16 o
  -9   1   1      124.26      131.50     10.75 o
  -8   1   1     1178.11     1204.65     32.47 o
  -7   1   1       39.19       34.93      6.34 o
  -6   1   1      483.33      497.90     18.07 o
  -5   1   1      690.32      642.26     14.71 o
  -4   1   1     3747.86     3823.59     54.17 o
  -3   1   1     3724.76     3851.15     54.46 o
  -2   1   1     1438.09     1457.08     22.14 o
  -1   1   1     2286.37     2143.14     51.93 o
   0   1   1      178.91       -0.46      0.46 o
   1   1   1     2277.93     2255.96     25.73 o
   2   1   1     1502.47     1566.70     18.42 o
   3   1   1     3751.53     3899.99     54.70 o
   4   1   1     3693.90     3752.09     62.80 o
   5   1   1      667.09      613.23     14.58 o
   6   1   1      489.69      491.02     23.68 o
   7   1   1       41.43       39.95      8.02 o
   8   1   1     1192.33     1191.31     32.15 o
   9   1   1      131.49      134.58     15.49 o
  10   1   1      399.13      410.90     18.32 o
  11   1   1      182.70      189.47     13.92 o
  12   1   1       60.00       90.71     17.61 o
  13   1   1       14.29       -6.10     13.25 o
  14   1   1       42.84       17.20     13.95 o
 -13   2   1       72.12       69.15     17.96 o
 -12   2   1       32.59       57.24     16.10 o
 -11   2   1       48.73       37.53     11.88 o
 -10   2   1      285.32      295.39     15.66 o
  -9   2   1       35.91       39.76      7.80 o
  -8   2   1      581.56      581.73     22.60 o
  -7   2   1      246.10      292.17     41.00 o
  -6   2   1      197.00      206.34     10.34 o
  -5   2   1      172.51      170.37      5.82 o
  -4   2   1      895.16      881.25     14.97 o
  -3   2   1     1726.66     1721.26     25.20 o
  -2   2   1     6122.24     6555.79    106.85 o
  -1   2   1     6053.78     5894.70     80.13 o
   0   2   1     5136.75     5989.21     62.45 o
   1   2   1     5962.60     5760.35     80.09 o
   2   2   1     6085.74     6436.62     89.24 o
   3   2   1     1709.84     1688.13     22.83 o
   4   2   1      901.00      883.70     32.72 o
   5   2   1      170.92      157.11      6.94 o
   6   2   1      210.41      210.33      9.95 o
   7   2   1      243.74      275.15     12.38 o
   8   2   1      565.24      557.53     19.41 o
   9   2   1       39.41       42.68      7.66 o
  10   2   1      276.32      248.55     14.52 o
  11   2   1       51.28       47.88     13.36 o
  12   2   1       32.91       46.43     15.57 o
  13   2   1       72.33       68.94     12.56 o
  14   2   1       17.97       20.77     10.62 o
 -14   3   1       26.29       13.48     15.86 o
 -13   3   1        8.40       11.16     14.82 o
 -12   3   1      173.44      197.86     24.23 o
 -11   3   1      427.28      387.75     29.69 o
 -10   3   1       22.68       33.65      8.02 o
  -9   3   1       63.96       73.51      8.73 o
  -8   3   1     1930.49     1926.10     44.84 o
  -7   3   1      225.35      228.35     11.25 o
  -6   3   1      954.60     1024.55     24.88 o
  -5   3   1      693.36      730.91     15.75 o
  -4   3   1     1509.09     1521.66     27.14 o
  -3   3   1     4402.35     4368.25     71.38 o
  -2   3   1     3154.18     3150.26     94.95 o
  -1   3   1      206.93      242.38     10.31 o
   0   3   1    19410.00    20218.39    245.60 o
   1   3   1      208.09      252.51      7.92 o
   2   3   1     3177.96     3318.47     50.03 o
   3   3   1     4421.46     4454.01     62.36 o
   4   3   1     1506.46     1518.21     24.36 o
   5   3   1      688.06      725.37     22.21 o
   6   3   1      929.56      935.25     39.98 o
   7   3   1      222.84      189.78     17.55 o
   8   3   1     1945.14     1791.18    125.22 o
   9   3   1       61.41       65.08      7.92 o
  10   3   1       24.35       16.00      9.38 o
  11   3   1      432.92      391.16     19.79 o
  12   3   1      172.84      198.15     15.55 o
  13   3   1        8.61       -2.56      8.54 o
  14   3   1       25.31       21.07     15.11 o
 -14   4   1       21.32       39.75     15.75 o
 -13   4   1      138.89      123.36     21.85 o
 -12   4   1        3.54       -0.93     12.32 o
 -11   4   1       12.75       17.78     14.18 o
 -10   4   1      311.29      272.82     25.10 o
  -9   4   1       39.75       47.78      7.32 o
  -8   4   1       35.24       37.06     21.53 o
  -7   4   1      382.60      414.19     25.34 o
  -6   4   1      390.48      413.97     16.91 o
  -5   4   1      729.90      725.94     19.90 o
  -4   4   1      919.18      955.25     18.09 o
  -3   4   1      503.82      548.29     31.41 o
  -2   4   1     1476.17     1328.01     29.17 o
  -1   4   1      856.35      967.75     25.13 o
   0   4   1      955.54      967.76     13.58 o
   1   4   1      873.11      998.84     15.86 o
   2   4   1     1465.50     1346.18     20.91 o
   3   4   1      528.05      541.77     15.30 o
   4   4   1      908.83      951.29     16.94 o
   5   4   1      728.61      714.03     16.28 o
   6   4   1      388.62      403.87     12.23 o
   7   4   1      389.44      396.71     11.18 o
   8   4   1       34.85       41.57      5.15 o
   9   4   1       39.40       38.98      5.60 o
  10   4   1      302.06      290.47     16.94 o
  11   4   1       11.16       18.68      9.35 o
  12   4   1        3.51        9.43      8.45 o
  13   4   1      138.73      141.78     14.74 o
  14   4   1       22.49       24.68     10.56 o
 -13   5   1       33.17       89.37     19.99 o
 -12   5   1       29.15       67.17     17.72 o
 -11   5   1       62.62       60.32     16.85 o
 -10   5   1      301.38      297.98     27.08 o
  -9   5   1      106.97      128.36     18.94 o
  -8   5   1      541.91      548.17     14.55 o
  -7   5   1       58.47       60.35      4.96 o
  -6   5   1     1646.39     1497.25     28.24 o
  -5   5   1      740.70      763.67     27.37 o
  -4   5   1      704.74      766.19     60.43 o
  -3   5   1      277.55      291.64     17.32 o
  -2   5   1     1399.60     1404.77     30.96 o
  -1   5   1     3176.91     3054.23     62.24 o
   0   5   1      960.79      864.13     12.66 o
   1   5   1     3215.11     3077.75     44.12 o
   2   5   1     1393.38     1434.21     22.40 o
   3   5   1      264.33      275.51      7.95 o
   4   5   1      728.71      808.59     18.21 o
   5   5   1      723.90      787.13     17.40 o
   6   5   1     1674.40     1542.59     34.83 o
   7   5   1       62.12       68.74      6.40 o
   8   5   1      535.11      518.43     20.30 o
   9   5   1      107.77      108.62     11.16 o
  10   5   1      302.97      258.02     16.46 o
  11   5   1       66.27       80.30     11.63 o
  12   5   1       28.03       32.39      9.81 o
  13   5   1       31.76       42.84     18.83 o
 -13   6   1        1.12       -6.66      7.95 o
 -12   6   1       11.77       16.42      8.71 o
 -11   6   1       18.12       26.56     14.53 o
 -10   6   1       18.03       17.43     13.83 o
  -9   6   1      227.53      223.02     23.71 o
  -8   6   1       68.45       66.63      8.80 o
  -7   6   1      901.02      874.11     41.08 o
  -6   6   1      171.77      186.90     10.00 o
  -5   6   1      131.61      133.30      7.63 o
  -4   6   1     1342.06     1356.91     24.84 o
  -3   6   1     1235.47     1194.06     46.08 o
  -2   6   1      792.71      787.90     15.03 o
  -1   6   1      200.72      182.50      6.05 o
   0   6   1     1872.11     1938.38     30.92 o
   1   6   1      207.21      194.36     12.04 o
   2   6   1      798.13      783.75     16.25 o
   3   6   1     1247.37     1299.22     31.39 o
   4   6   1     1363.82     1396.83     26.26 o
   5   6   1      138.75      153.55      7.16 o
   6   6   1      174.57      189.67      8.54 o
   7   6   1      901.64      870.53     22.88 o
   8   6   1       65.07       56.10     14.03 o
   9   6   1      221.97      231.15     17.81 o
  10   6   1       19.23       20.51      8.25 o
  11   6   1       18.98        2.24      8.34 o
  12   6   1       10.87       18.36     13.22 o
  13   6   1        1.20       -0.52      8.65 o
 -13   7   1       27.04       41.59     11.14 o
 -12   7   1       54.40       56.98     11.08 o
 -11   7   1       37.46       40.04     14.70 o
 -10   7   1      175.37      176.61     13.75 o
  -9   7   1      119.36      121.55     30.54 o
  -8   7   1      226.25      212.10     13.12 o
  -7   7   1     1089.53     1073.18     23.49 o
  -6   7   1      906.06      914.14     21.40 o
  -5   7   1      943.31      934.46     20.95 o
  -4   7   1      152.74      141.65      8.64 o
  -3   7   1      150.90      121.21      7.41 o
  -2   7   1      790.47      738.86     14.94 o
  -1   7   1      410.22      413.50     10.51 o
   0   7   1      422.95      457.15      8.47 o
   1   7   1      429.45      450.43      9.98 o
   2   7   1      774.29      728.85     16.79 o
   3   7   1      163.62      142.26      6.66 o
   4   7   1      154.71      133.49      6.78 o
   5   7   1      937.78      972.59     20.57 o
   6   7   1      900.19      924.42     22.95 o
   7   7   1     1093.68     1135.42     24.90 o
   8   7   1      222.12      201.33     13.64 o
   9   7   1      122.20      147.16     12.45 o
  10   7   1      179.57      196.19     14.68 o
  11   7   1       38.72       36.67      9.73 o
  12   7   1       54.41       65.11     22.92 o
  13   7   1       28.42       21.94     13.16 o
 -12   8   1        1.76        4.49      8.99 o
 -11   8   1       12.53       27.75      9.06 o
 -10   8   1      101.40       78.91     15.02 o
  -9   8   1       36.18       48.33     17.84 o
  -8   8   1      178.64      181.01     13.71 o
  -7   8   1      240.29      273.60     10.14 o
  -6   8   1      208.78      184.63      7.72 o
  -5   8   1       61.58       61.99      4.37 o
  -4   8   1      348.07      321.31      8.72 o
  -3   8   1     1227.19     1187.94     31.72 o
  -2   8   1      148.27      131.26      6.01 o
  -1   8   1        9.78       10.44      3.86 o
   0   8   1      208.09      213.08      7.11 o
   1   8   1       12.75       12.78      3.32 o
   2   8   1      146.92      147.26      8.73 o
   3   8   1     1251.76     1262.18     24.37 o
   4   8   1      350.54      337.80     11.62 o
   5   8   1       61.74       59.16      5.58 o
   6   8   1      215.31      184.74      8.97 o
   7   8   1      243.06      267.41     14.56 o
   8   8   1      175.08      190.57     13.20 o
   9   8   1       35.29       34.24      8.79 o
  10   8   1      104.08      102.25     16.88 o
  11   8   1       12.58        7.86     19.03 o
  12   8   1        1.98       -5.79      8.09 o
 -12   9   1       32.24       31.43     11.14 o
 -11   9   1       16.35        9.36     12.32 o
 -10   9   1       81.13       80.35     11.17 o
  -9   9   1       38.89       40.40      8.39 o
  -8   9   1       22.45       26.16     14.50 o
  -7   9   1      277.79      255.52     13.08 o
  -6   9   1       34.80       33.43      4.78 o
  -5   9   1      161.83      147.83      6.86 o
  -4   9   1      129.25      131.08      6.25 o
  -3   9   1      116.83      110.82      6.01 o
  -2   9   1      418.50      422.05      9.89 o
  -1   9   1      770.08      729.98     13.91 o
   0   9   1      282.83      251.15      9.53 o
   1   9   1      763.40      692.78     16.88 o
   2   9   1      415.49      412.44     12.83 o
   3   9   1      120.24      111.51      6.67 o
   4   9   1      128.33      144.49      7.71 o
   5   9   1      162.35      163.62      8.50 o
   6   9   1       35.18       43.86     13.83 o
   7   9   1      274.10      234.47     22.49 o
   8   9   1       21.77       21.08      8.12 o
   9   9   1       41.42       32.15     22.26 o
  10   9   1       80.66       80.20     16.68 o
  11   9   1       16.73       35.88     10.13 o
  12   9   1       31.53       64.23     12.45 o
 -11  10   1        9.11        5.27     26.58 o
 -10  10   1       31.76       29.49      9.16 o
  -9  10   1       25.14       32.26      8.73 o
  -8  10   1        7.98       11.55      7.11 o
  -7  10   1      103.88      105.04     22.57 o
  -6  10   1       54.76       47.51      7.26 o
  -5  10   1      251.44      241.47     12.59 o
  -4  10   1      150.13      147.23     14.94 o
  -3  10   1      409.34      413.06     12.54 o
  -2  10   1      500.45      460.83     11.36 o
  -1  10   1      432.25      442.94     12.10 o
   0  10   1        2.34       11.19      4.67 o
   1  10   1      441.92      431.34     13.54 o
   2  10   1      501.61      459.69     22.93 o
   3  10   1      417.84      429.21     12.99 o
   4  10   1      153.10      165.42      8.32 o
   5  10   1      251.84      213.29     21.41 o
   6  10   1       50.19       32.28      7.91 o
   7  10   1      103.46      115.03     10.85 o
   8  10   1        8.46        3.93     10.95 o
   9  10   1       24.84       22.52      8.33 o
  10  10   1       31.89       20.00      9.28 o
  11  10   1        8.86       -7.61      7.91 o
 -10  11   1       25.77       21.35      9.76 o
  -9  11   1       54.58       31.95      9.41 o
  -8  11   1       34.99       25.61     17.98 o
  -7  11   1       70.37       68.55     12.38 o
  -6  11   1       12.66       18.75      7.96 o
  -5  11   1      487.52      487.98     17.54 o
  -4  11   1      322.07      334.25     12.03 o
  -3  11   1      318.45      348.64     20.56 o
  -2  11   1       18.58       14.94      6.34 o
  -1  11   1      256.52      221.46     12.91 o
   0  11   1      353.00      341.35     15.51 o
   1  11   1      254.95      213.60     12.61 o
   2  11   1       20.79       15.27      6.78 o
   3  11   1      326.09      339.62     21.01 o
   4  11   1      315.22      328.44     15.64 o
   5  11   1      483.75      485.46     19.22 o
   6  11   1       13.31        9.85      7.36 o
   7  11   1       73.06       77.99      9.95 o
   8  11   1       36.36       49.17      9.50 o
   9  11   1       53.57       53.26     10.39 o
  10  11   1       26.27       22.74      9.60 o
  -9  12   1       62.21       73.32     23.71 o
  -8  12   1        2.33        0.02      7.08 o
  -7  12   1       31.89       37.52      8.32 o
  -6  12   1        7.05        6.49      6.57 o
  -5  12   1       15.49       22.09      7.29 o
  -4  12   1      250.84      233.72     13.15 o
  -3  12   1       35.10       30.34      7.52 o
  -2  12   1      147.50      141.20     10.89 o
  -1  12   1       79.16       62.79      8.93 o
   0  12   1      332.09      352.31     16.28 o
   1  12   1       76.24       74.31      9.31 o
   2  12   1      147.68      148.82     11.26 o
   3  12   1       35.22       29.97      8.06 o
   4  12   1      252.61      260.64     25.54 o
   5  12   1       16.35       24.80      7.59 o
   6  12   1        7.07        7.42      6.65 o
   7  12   1       31.57       37.07      8.91 o
   8  12   1        2.31       -0.09      7.82 o
   9  12   1       61.82       64.01     11.06 o
  -8  13   1       52.63       79.69     29.46 o
  -7  13   1        8.53       16.28      7.47 o
  -6  13   1        2.96        6.30      7.35 o
  -5  13   1       46.55       43.62      9.15 o
  -4  13   1       34.54       37.29     10.14 o
  -3  13   1      143.52      156.67     11.43 o
  -2  13   1       46.93       42.95      8.35 o
  -1  13   1       25.90       34.36      8.01 o
   0  13   1      151.76      153.60     11.87 o
   1  13   1       27.49       39.25     10.98 o
   2  13   1       46.35       45.42      8.56 o
   3  13   1      144.90      156.55     12.07 o
   4  13   1       33.36       40.00     20.57 o
   5  13   1       47.02       64.72      9.60 o
   6  13   1        2.44       -2.38      7.50 o
   7  13   1        8.76        7.35      8.22 o
   8  13   1       54.58       54.74     10.85 o
  -7  14   1       32.91       55.20     18.01 o
  -6  14   1       56.06       63.63      9.21 o
  -5  14   1       11.04       11.86      7.24 o
  -4  14   1       38.90       46.85      8.45 o
  -3  14   1       15.73       23.42      7.88 o
  -2  14   1       34.28       28.82     14.96 o
  -1  14   1       69.20       67.49      9.80 o
   0  14   1      223.33      234.03     14.77 o
   1  14   1       67.72       66.10     18.71 o
   2  14   1       33.12       20.35     10.23 o
   3  14   1       15.66       18.92      8.28 o
   4  14   1       36.64       37.13     13.57 o
   5  14   1       11.96        3.45      7.74 o
   6  14   1       55.55       72.77     12.12 o
   7  14   1       31.78       42.88     18.42 o
  -4  15   1       33.85       50.19     13.45 o
  -3  15   1       58.08       74.51     10.26 o
  -2  15   1       18.64       22.38      8.49 o
  -1  15   1        6.24        6.24      7.76 o
   0  15   1       13.06       17.90      8.44 o
   1  15   1        6.72        9.39      8.28 o
   2  15   1       18.63        9.23      8.00 o
   3  15   1       58.06       57.44     10.30 o
   4  15   1       34.86       57.76     10.39 o
   0   0   2     5114.12     4987.03     68.62 o
   1   0   2     2336.47     2377.86     23.88 o
   2   0   2     1184.38     1272.17     17.44 o
   3   0   2     2300.52     2290.55     30.23 o
   4   0   2     1434.10     1576.33     25.08 o
   5   0   2     5344.07     5231.78     74.69 o
   6   0   2     3499.47     3512.50     65.38 o
   7   0   2        3.48        2.57      5.51 o
   8   0   2      717.88      789.74     24.42 o
   9   0   2      324.75      332.45     16.00 o
  10   0   2       12.77       11.10      7.76 o
  11   0   2      309.06      301.26     14.30 o
  12   0   2       27.60       41.53      8.15 o
  13   0   2        6.69        2.08      8.92 o
  14   0   2        0.56       -8.43     11.62 o
 -14   1   2       47.12       42.01     17.78 o
 -13   1   2       25.88       33.53     14.82 o
 -12   1   2       76.59       57.85      8.81 o
 -11   1   2      491.72      493.94     21.50 o
 -10   1   2       26.28       15.75      7.80 o
  -9   1   2       17.98       14.19      6.72 o
  -8   1   2      200.26      236.79     12.80 o
  -7   1   2       94.55       87.63      8.27 o
  -6   1   2      495.50      463.79     12.89 o
  -5   1   2      889.47      905.45     19.04 o
  -4   1   2      991.37      947.18     14.64 o
  -3   1   2      659.50      621.16     13.58 o
  -2   1   2     1266.34     1380.80     18.70 o
  -1   1   2    24681.13    26300.79    323.42 o
   0   1   2     1912.12     1999.40     20.20 o
   1   1   2    24739.21    26793.42    292.77 o
   2   1   2     1282.10     1389.60     21.28 o
   3   1   2      663.42      616.64     14.35 o
   4   1   2      980.01      929.76     16.36 o
   5   1   2      896.38      892.40     16.62 o
   6   1   2      500.86      462.58     11.41 o
   7   1   2       95.69      104.72      6.76 o
   8   1   2      207.60      217.09      9.93 o
   9   1   2       18.22       17.88      5.58 o
  10   1   2       24.93       13.38      6.12 o
  11   1   2      487.34      490.58     17.71 o
  12   1   2       74.97       93.41     12.82 o
  13   1   2       25.90       23.21     10.01 o
  14   1   2       47.17       39.40     15.51 o
 -14   2   2       47.81       96.81     20.45 o
 -13   2   2      143.95      139.84     15.04 o
 -12   2   2       43.50       22.43     14.64 o
 -11   2   2      142.06      185.91     14.09 o
 -10   2   2       66.95       53.90     10.20 o
  -9   2   2      351.44      333.92     17.61 o
  -8   2   2      369.23      399.62     16.45 o
  -7   2   2      172.48      154.77      9.21 o
  -6   2   2     1546.18     1606.36     26.55 o
  -5   2   2      823.76      858.84     15.64 o
  -4   2   2      908.21      962.52     16.24 o
  -3   2   2     3613.57     3657.45     45.65 o
  -2   2   2    24924.56    25772.00    312.96 o
  -1   2   2      625.97      689.58     10.20 o
   0   2   2     8117.83     7931.54     88.48 o
   1   2   2      667.24      735.92     10.76 o
   2   2   2    24836.64    25661.43    346.40 o
   3   2   2     3529.05     3514.58     45.75 o
   4   2   2      946.41      966.33     20.00 o
   5   2   2      817.52      854.77     23.27 o
   6   2   2     1522.41     1600.54     26.96 o
   7   2   2      174.05      157.31      6.94 o
   8   2   2      354.94      395.34     13.04 o
   9   2   2      360.93      306.84     12.16 o
  10   2   2       68.84       66.76      7.74 o
  11   2   2      143.14      148.20     31.41 o
  12   2   2       43.97       29.42     12.29 o
  13   2   2      146.70      161.68     32.98 o
  14   2   2       47.77       53.20     12.97 o
 -14   3   2       10.33        4.87      9.89 o
 -13   3   2       27.92       25.96     10.99 o
 -12   3   2       14.57        9.18     13.89 o
 -11   3   2      334.92      353.12     28.65 o
 -10   3   2      185.97      205.32     34.81 o
  -9   3   2       51.80       56.64      8.22 o
  -8   3   2       11.68       15.00      6.34 o
  -7   3   2       60.90       62.96      5.85 o
  -6   3   2      414.68      414.65     10.04 o
  -5   3   2       90.01       93.35      5.54 o
  -4   3   2      599.40      597.50     11.10 o
  -3   3   2      135.62      138.85      6.77 o
  -2   3   2     2690.58     2808.70     47.19 o
  -1   3   2     3944.32     4008.74     65.21 o
   0   3   2     1308.11     1419.21     19.14 o
   1   3   2     3906.76     4031.48     53.44 o
   2   3   2     2714.59     2817.21     56.73 o
   3   3   2      142.27      155.75      6.93 o
   4   3   2      586.85      618.28     12.54 o
   5   3   2       87.43       82.83      4.16 o
   6   3   2      422.10      411.93     10.07 o
   7   3   2       60.40       53.06      7.56 o
   8   3   2       12.92        2.65      2.92 o
   9   3   2       49.61       34.21     18.74 o
  10   3   2      186.12      189.51     14.35 o
  11   3   2      334.69      332.88     32.71 o
  12   3   2       13.12        5.22      8.66 o
  13   3   2       26.79       34.21     10.39 o
  14   3   2        9.90        3.74     12.75 o
 -14   4   2       22.86        8.15     10.06 o
 -13   4   2       25.88       32.62     10.99 o
 -12   4   2       15.82       30.97     14.70 o
 -11   4   2       68.59       76.99     18.19 o
 -10   4   2       43.46       37.23      8.55 o
  -9   4   2      522.06      487.88     18.93 o
  -8   4   2      330.47      345.41     11.94 o
  -7   4   2      461.25      494.06     13.82 o
  -6   4   2      393.87      446.12     10.12 o
  -5   4   2      960.76      965.09     16.59 o
  -4   4   2     3075.00     3060.76     51.21 o
  -3   4   2       57.70       61.78     14.13 o
  -2   4   2     3334.75     3197.69     89.76 o
  -1   4   2     6176.74     6459.34     80.06 o
   0   4   2      101.22      143.04      3.51 o
   1   4   2     6169.92     6395.26     89.03 o
   2   4   2     3280.98     3210.77     46.36 o
   3   4   2       51.61       64.44      3.99 o
   4   4   2     3082.95     3089.99     45.93 o
   5   4   2      939.90      971.53     18.33 o
   6   4   2      387.53      433.72     18.13 o
   7   4   2      475.20      475.41     18.26 o
   8   4   2      322.38      281.96     15.13 o
   9   4   2      527.65      519.64     14.64 o
  10   4   2       47.73       51.43     12.29 o
  11   4   2       70.27       68.49     14.73 o
  12   4   2       16.26       13.56      9.21 o
  13   4   2       24.54       37.01     10.77 o
  14   4   2       23.12       15.38     10.09 o
 -13   5   2        0.76       -6.79      8.24 o
 -12   5   2       29.38       26.21     14.24 o
 -11   5   2      282.83      276.13     27.60 o
 -10   5   2       45.46       38.12     15.69 o
  -9   5   2       39.04       25.10     13.31 o
  -8   5   2      379.56      406.37     43.00 o
  -7   5   2      304.24      277.85     14.21 o
  -6   5   2      232.00      237.44     11.15 o
  -5   5   2      193.07      183.33      6.43 o
  -4   5   2     1796.02     1887.88     41.45 o
  -3   5   2     1122.09     1206.80     30.87 o
  -2   5   2      619.27      622.88     18.42 o
  -1   5   2      391.91      409.23     12.47 o
   0   5   2      321.55      260.50      5.46 o
   1   5   2      394.24      405.46      9.27 o
   2   5   2      627.50      638.22     12.32 o
   3   5   2     1143.40     1273.68     29.44 o
   4   5   2     1796.24     1911.35     30.44 o
   5   5   2      202.63      190.75      7.48 o
   6   5   2      223.20      238.14     11.46 o
   7   5   2      305.40      301.27     42.30 o
   8   5   2      383.25      383.02     27.40 o
   9   5   2       38.75       52.02      9.27 o
  10   5   2       44.48       36.01      9.61 o
  11   5   2      284.90      325.47     33.91 o
  12   5   2       29.64       39.54     10.18 o
  13   5   2        0.92       -5.54      8.23 o
 -13   6   2       11.41       -4.44      9.02 o
 -12   6   2        8.91        5.40     13.02 o
 -11   6   2       74.20       76.64     18.25 o
 -10   6   2      468.55      445.98     32.08 o
  -9   6   2      404.26      440.57     32.37 o
  -8   6   2      264.97      242.28      9.43 o
  -7   6   2      820.99      788.57     23.05 o
  -6   6   2      151.02      142.70      6.27 o
  -5   6   2        5.84       11.13      2.77 o
  -4   6   2     1012.46     1038.98     25.30 o
  -3   6   2     1709.37     1632.25     30.24 o
  -2   6   2      944.13     1035.29     26.69 o
  -1   6   2     2131.38     2013.01     92.88 o
   0   6   2        4.94        3.71      3.25 o
   1   6   2     2148.67     2140.41     31.97 o
   2   6   2      929.33     1059.76     20.37 o
   3   6   2     1736.26     1635.48     26.59 o
   4   6   2      992.37     1033.97     19.02 o
   5   6   2        4.09        7.97      4.08 o
   6   6   2      149.65      159.15      8.24 o
   7   6   2      817.59      782.98     32.42 o
   8   6   2      267.43      244.80     14.58 o
   9   6   2      400.45      420.96     19.54 o
  10   6   2      469.79      455.52     30.83 o
  11   6   2       73.35       64.86     17.20 o
  12   6   2        8.36       11.56      9.09 o
  13   6   2       10.59       16.45     11.24 o
 -13   7   2       10.75       16.36      8.29 o
 -12   7   2       26.63       33.85     10.72 o
 -11   7   2       11.24       33.24     16.15 o
 -10   7   2      108.52      122.26     21.44 o
  -9   7   2      410.22      467.48     32.54 o
  -8   7   2      280.23      322.15     27.37 o
  -7   7   2      181.53      169.48     10.43 o
  -6   7   2      329.73      323.28     12.32 o
  -5   7   2     1327.04     1280.50     30.90 o
  -4   7   2      339.06      358.23     22.78 o
  -3   7   2      207.99      210.27     11.36 o
  -2   7   2     1163.16     1257.05     20.11 o
  -1   7   2      845.21      920.53     29.81 o
   0   7   2       67.28      104.76      5.67 o
   1   7   2      824.35      913.59     16.65 o
   2   7   2     1146.34     1230.13     22.19 o
   3   7   2      205.66      206.94      9.94 o
   4   7   2      334.46      348.13      9.89 o
   5   7   2     1314.73     1324.29     26.84 o
   6   7   2      325.40      309.11     12.59 o
   7   7   2      178.55      172.72      9.39 o
   8   7   2      276.14      266.51     15.46 o
   9   7   2      401.56      416.29     20.17 o
  10   7   2      102.88      100.91     15.08 o
  11   7   2       12.81       22.84      9.46 o
  12   7   2       26.62       25.61     13.63 o
  13   7   2       10.72       13.41     20.28 o
 -12   8   2       15.26       15.02     10.39 o
 -11   8   2       15.08       13.49      8.74 o
 -10   8   2       11.72       13.95      7.71 o
  -9   8   2       71.47       77.15     10.02 o
  -8   8   2      518.15      526.37     23.97 o
  -7   8   2       94.38      116.61      7.28 o
  -6   8   2      144.05      134.44      6.32 o
  -5   8   2       62.25       45.56     13.13 o
  -4   8   2      437.44      426.20     17.74 o
  -3   8   2      939.94      918.99     15.61 o
  -2   8   2      153.59      144.46      5.63 o
  -1   8   2      147.38      121.41      5.07 o
   0   8   2       77.25       69.93      4.42 o
   1   8   2      137.29      130.01      5.29 o
   2   8   2      144.63      145.12      6.35 o
   3   8   2      938.87      876.17     30.14 o
   4   8   2      443.94      454.59     13.10 o
   5   8   2       61.18       82.45     10.83 o
   6   8   2      146.89      130.47      8.20 o
   7   8   2       90.29      111.81     10.62 o
   8   8   2      522.72      523.11     21.61 o
   9   8   2       73.11       72.97     11.03 o
  10   8   2       10.92        9.16      8.40 o
  11   8   2       13.96       14.49      8.63 o
  12   8   2       15.82       22.08      9.84 o
 -12   9   2        0.02       -1.84      7.72 o
 -11   9   2       62.41       53.84     10.76 o
 -10   9   2       66.34       75.77      8.93 o
  -9   9   2      140.26      130.03     11.85 o
  -8   9   2       69.65       68.71      8.82 o
  -7   9   2        7.84        5.95      4.21 o
  -6   9   2      556.51      563.02     17.90 o
  -5   9   2      269.38      249.65      9.04 o
  -4   9   2      196.93      215.85      6.22 o
  -3   9   2      297.03      293.02      7.55 o
  -2   9   2      242.51      243.02      9.84 o
  -1   9   2      337.49      348.12     12.19 o
   0   9   2      599.05      557.70     14.39 o
   1   9   2      334.96      356.09     11.57 o
   2   9   2      245.04      256.32     17.41 o
   3   9   2      291.41      273.20     24.43 o
   4   9   2      206.36      218.74     10.61 o
   5   9   2      263.43      266.18     10.89 o
   6   9   2      554.15      531.48     26.18 o
   7   9   2        6.75        7.61     10.92 o
   8   9   2       71.12       69.04     18.68 o
   9   9   2      139.37      143.11     13.38 o
  10   9   2       67.71       69.88     11.28 o
  11   9   2       61.03       49.66     11.53 o
  12   9   2        0.07       -1.47     11.21 o
 -11  10   2       12.66       13.97      9.12 o
 -10  10   2       14.79       31.17      7.69 o
  -9  10   2        2.47        7.59      6.19 o
  -8  10   2       40.58       42.40      9.26 o
  -7  10   2       99.63      100.05     15.40 o
  -6  10   2      429.59      415.97     10.34 o
  -5  10   2      461.42      453.16     10.38 o
  -4  10   2      121.99      126.66      5.70 o
  -3  10   2      982.34      933.01     17.13 o
  -2  10   2      204.94      209.81     16.65 o
  -1  10   2      214.94      202.27     14.66 o
   0  10   2      145.25      167.12      8.31 o
   1  10   2      220.91      206.27     20.45 o
   2  10   2      204.99      204.47     12.27 o
   3  10   2      980.44      938.41     21.93 o
   4  10   2      124.93      114.85     10.26 o
   5  10   2      450.19      412.13     17.96 o
   6  10   2      435.84      420.08     18.50 o
   7  10   2      102.98      111.93     11.80 o
   8  10   2       40.32       40.91     11.45 o
   9  10   2        2.45        8.02      7.58 o
  10  10   2       15.37       22.86      9.82 o
  11  10   2       12.06       21.76     12.78 o
 -10  11   2        3.29       -5.79      6.27 o
  -9  11   2       20.12       29.52     15.56 o
  -8  11   2       12.57       13.21      6.10 o
  -7  11   2       78.80       86.91      7.63 o
  -6  11   2       75.04       73.39      6.77 o
  -5  11   2       94.10       82.52     14.55 o
  -4  11   2        5.42        8.47      3.73 o
  -3  11   2      226.04      227.24     12.07 o
  -2  11   2       69.91       60.11     16.85 o
  -1  11   2      380.64      352.38     15.31 o
   0  11   2      480.38      439.40     17.62 o
   1  11   2      386.27      342.36     15.81 o
   2  11   2       70.05       48.82     13.86 o
   3  11   2      223.79      237.80     13.95 o
   4  11   2        5.78        9.32      7.29 o
   5  11   2       92.57       88.80     10.24 o
   6  11   2       75.07       85.60     10.14 o
   7  11   2       79.24       76.39     22.11 o
   8  11   2       13.03        6.97      8.14 o
   9  11   2       18.84       26.22      9.09 o
  10  11   2        3.21       -9.07     10.20 o
  -9  12   2        9.81       38.55      8.52 o
  -8  12   2       23.30       44.92      8.10 o
  -7  12   2       11.42       17.95      6.78 o
  -6  12   2       18.31       21.18      6.25 o
  -5  12   2       38.68       35.24      8.31 o
  -4  12   2      157.77      144.91      9.96 o
  -3  12   2        7.31       12.04      6.39 o
  -2  12   2      321.73      342.21     23.94 o
  -1  12   2      158.46      151.31     11.22 o
   0  12   2      122.24      136.30     11.07 o
   1  12   2      156.52      150.92     14.64 o
   2  12   2      317.51      313.44     16.18 o
   3  12   2        7.26       22.14     11.33 o
   4  12   2      158.31      154.84     20.48 o
   5  12   2       38.29       37.17     11.39 o
   6  12   2       20.59       22.40      8.02 o
   7  12   2       12.18        5.72     15.02 o
   8  12   2       23.40       47.21     10.12 o
   9  12   2        9.97       26.80      9.95 o
  -8  13   2       39.11       57.92     10.72 o
  -7  13   2       18.56       19.33      7.37 o
  -6  13   2        6.38        1.71      6.34 o
  -5  13   2       72.74      104.11      9.10 o
  -4  13   2       11.55       15.73     10.60 o
  -3  13   2       69.03       71.14      8.93 o
  -2  13   2       64.81       68.96     12.96 o
  -1  13   2       71.24       68.18     12.87 o
   0  13   2       24.63       20.89      7.81 o
   1  13   2       70.63       73.76      9.84 o
   2  13   2       65.43       57.18      9.09 o
   3  13   2       67.97       58.43      9.30 o
   4  13   2       11.40       11.91      7.59 o
   5  13   2       68.76       56.36      9.81 o
   6  13   2        6.53       -4.07      7.43 o
   7  13   2       18.01       23.39      9.06 o
   8  13   2       39.69       49.73     10.89 o
  -6  14   2       28.33       37.00      7.39 o
  -5  14   2        0.23       11.42      6.40 o
  -4  14   2       15.67       18.61      6.96 o
  -3  14   2        3.19       14.37      6.99 o
  -2  14   2       17.18       28.53      8.24 o
  -1  14   2       43.77       44.05      8.70 o
   0  14   2       59.54       79.46     10.18 o
   1  14   2       43.33       55.98      9.46 o
   2  14   2       15.58       22.44      8.16 o
   3  14   2        3.22        1.25      7.52 o
   4  14   2       15.45        3.27      7.78 o
   5  14   2        0.23        3.74      8.06 o
   6  14   2       27.47       30.76     10.90 o
  -4  15   2        4.90        3.31      8.57 o
  -3  15   2       13.61       23.03     25.22 o
  -2  15   2        6.87       13.03      8.04 o
  -1  15   2       88.29      105.37     21.88 o
   0  15   2        9.64        7.03      7.87 o
   1  15   2       88.27      102.64     14.32 o
   2  15   2        6.81       20.69     14.82 o
   3  15   2       13.47       18.54     12.14 o
   4  15   2        4.92       -3.55      8.01 o
   1   0   3     1040.29      907.53     13.24 o
   2   0   3       17.23        8.08      2.50 o
   3   0   3      940.16      938.58     16.22 o
   4   0   3       47.18       36.52      3.47 o
   5   0   3      805.97      774.40     15.28 o
   6   0   3        2.46        4.43      3.55 o
   7   0   3        8.67        5.60      3.60 o
   8   0   3      232.31      243.77      9.58 o
   9   0   3       21.44       30.99      5.52 o
  10   0   3      129.57      143.33     15.14 o
  11   0   3      160.17      162.21     11.48 o
  12   0   3       12.11        9.55      8.79 o
  13   0   3       18.65       10.55      9.95 o
  14   0   3        3.89        4.53     13.07 o
 -14   1   3       32.83       44.98     16.50 o
 -13   1   3       81.88      100.76     20.22 o
 -12   1   3       18.17       17.07      7.87 o
 -11   1   3       40.99       34.74      8.18 o
 -10   1   3       51.01       47.22      8.28 o
  -9   1   3      294.88      315.71     11.30 o
  -8   1   3      169.46      163.44      7.94 o
  -7   1   3      377.21      358.44     10.60 o
  -6   1   3     1274.91     1214.82     22.02 o
  -5   1   3      154.53      180.38      8.92 o
  -4   1   3      290.81      274.03      6.77 o
  -3   1   3     2990.56     3129.69     40.84 o
  -2   1   3    55466.75    56932.79    690.16 o
  -1   1   3    11852.42    13083.36    157.98 o
   0   1   3     3429.37     3648.52     45.91 o
   1   1   3    11767.64    12952.72    157.99 o
   2   1   3    55573.86    56733.34    770.12 o
   3   1   3     3036.50     3183.96     45.85 o
   4   1   3      283.66      270.13      7.41 o
   5   1   3      163.69      165.63     12.91 o
   6   1   3     1269.70     1213.08     21.94 o
   7   1   3      375.26      351.23     10.46 o
   8   1   3      160.98      153.01     11.74 o
   9   1   3      293.99      298.28     16.30 o
  10   1   3       52.10       43.06      7.43 o
  11   1   3       41.93       44.89      9.20 o
  12   1   3       18.54       23.56      9.92 o
  13   1   3       81.84       99.30     13.75 o
  14   1   3       33.20       53.81     17.37 o
 -14   2   3       17.62       32.54     16.10 o
 -13   2   3       11.90        3.80      9.22 o
 -12   2   3       52.28       31.40     11.59 o
 -11   2   3      614.21      648.02     28.20 o
 -10   2   3      165.79      151.50     14.21 o
  -9   2   3      438.55      464.98     20.89 o
  -8   2   3      506.48      486.52     13.23 o
  -7   2   3      211.16      212.78      8.14 o
  -6   2   3       35.34       54.78      4.15 o
  -5   2   3     6261.03     6591.84     82.70 o
  -4   2   3     1765.12     1667.39     23.44 o
  -3   2   3     1240.52     1176.47     23.74 o
  -2   2   3     3295.59     3440.68     43.98 o
  -1   2   3    10882.32    12063.36    146.50 o
   0   2   3     7066.76     6470.24     79.67 o
   1   2   3    10859.45    12030.69    163.91 o
   2   2   3     3366.06     3478.56     49.46 o
   3   2   3     1242.50     1143.92     19.16 o
   4   2   3     1734.48     1622.32     31.25 o
   5   2   3     6258.40     6490.34    107.81 o
   6   2   3       31.66       55.50      5.47 o
   7   2   3      215.67      216.52      8.16 o
   8   2   3      515.34      513.92     13.39 o
   9   2   3      435.60      470.43     13.60 o
  10   2   3      165.26      153.13     10.03 o
  11   2   3      616.50      602.47     25.21 o
  12   2   3       54.60       54.08     11.29 o
  13   2   3       12.13       12.36     12.70 o
  14   2   3       17.92       21.80     10.70 o
 -14   3   3       15.91        9.88     13.83 o
 -13   3   3        7.97        6.77      9.61 o
 -12   3   3      132.34      125.58     14.56 o
 -11   3   3      260.73      251.03     16.09 o
 -10   3   3      147.09      169.55     11.01 o
  -9   3   3      178.04      159.54     10.03 o
  -8   3   3      375.09      319.19     10.54 o
  -7   3   3       15.78       15.10      3.53 o
  -6   3   3      660.46      597.30     11.68 o
  -5   3   3     2490.24     2617.59     35.68 o
  -4   3   3      978.18     1052.09     32.77 o
  -3   3   3     2164.49     2136.38     28.73 o
  -2   3   3     1311.48     1332.59     18.65 o
  -1   3   3     6152.42     6295.93     77.49 o
   0   3   3     7325.89     8123.87    111.40 o
   1   3   3     6042.77     6222.29     87.01 o
   2   3   3     1375.31     1393.34     25.55 o
   3   3   3     2205.29     2193.25     43.07 o
   4   3   3      955.83      970.64     24.15 o
   5   3   3     2502.59     2640.23     43.54 o
   6   3   3      683.35      600.26     12.93 o
   7   3   3       18.44       17.08      3.79 o
   8   3   3      380.75      347.15     13.76 o
   9   3   3      171.63      140.94     24.64 o
  10   3   3      145.43      174.47     26.35 o
  11   3   3      266.02      256.18     17.23 o
  12   3   3      134.19      141.43     14.41 o
  13   3   3        8.03       32.78     10.40 o
  14   3   3       15.24       14.57     10.44 o
 -14   4   3        6.58        4.09      9.59 o
 -13   4   3        0.49        9.44      9.48 o
 -12   4   3        7.81       13.87     10.34 o
 -11   4   3       44.06       33.00     10.37 o
 -10   4   3      304.89      248.20     12.87 o
  -9   4   3      207.20      184.82     10.62 o
  -8   4   3      240.36      254.17      8.33 o
  -7   4   3      977.61      978.50     16.81 o
  -6   4   3      148.14      157.88      7.51 o
  -5   4   3     3051.21     3108.25     41.30 o
  -4   4   3     3170.54     3238.38     42.03 o
  -3   4   3     1076.97     1013.11     14.92 o
  -2   4   3      233.47      217.41      7.59 o
  -1   4   3     5095.83     5272.41     65.47 o
   0   4   3     1207.35     1325.47     18.37 o
   1   4   3     5039.80     5235.23     73.84 o
   2   4   3      238.95      228.65      6.89 o
   3   4   3     1098.35     1043.28     21.38 o
   4   4   3     3160.82     3192.60     56.20 o
   5   4   3     3086.28     3097.15     55.35 o
   6   4   3      143.91      148.89      8.54 o
   7   4   3      961.52      929.73     23.41 o
   8   4   3      234.20      229.22     17.02 o
   9   4   3      209.31      192.13     22.40 o
  10   4   3      304.57      264.41     16.64 o
  11   4   3       46.12       41.87     10.65 o
  12   4   3        8.69       10.10      8.82 o
  13   4   3        0.54       -5.86      8.45 o
  14   4   3        6.36       -1.75      9.19 o
 -13   5   3       36.60       52.18     12.57 o
 -12   5   3       20.99       28.41     13.92 o
 -11   5   3       69.60       77.70     13.60 o
 -10   5   3      355.22      382.09     20.83 o
  -9   5   3      189.04      180.97     10.66 o
  -8   5   3      328.71      359.41     11.11 o
  -7   5   3      464.89      458.29     10.26 o
  -6   5   3      756.66      761.82     13.33 o
  -5   5   3     1401.19     1346.53     19.90 o
  -4   5   3      279.05      281.70     14.78 o
  -3   5   3      559.50      618.08     14.90 o
  -2   5   3      442.11      404.95     11.45 o
  -1   5   3     2783.65     2822.74     65.27 o
   0   5   3     2938.96     3075.68     39.58 o
   1   5   3     2810.47     2882.15     48.70 o
   2   5   3      432.12      399.56      9.65 o
   3   5   3      559.91      632.40     14.70 o
   4   5   3      274.73      262.55      9.96 o
   5   5   3     1414.13     1336.14     31.78 o
   6   5   3      749.69      725.33     19.46 o
   7   5   3      466.24      465.19     17.44 o
   8   5   3      322.49      341.15     14.38 o
   9   5   3      190.60      199.09     14.16 o
  10   5   3      361.55      363.16     19.09 o
  11   5   3       68.58       49.81     10.63 o
  12   5   3       22.70       31.00     10.41 o
  13   5   3       37.31       31.48     10.60 o
 -13   6   3       16.63        3.42     19.90 o
 -12   6   3       31.62       11.01     11.01 o
 -11   6   3       25.48        2.24     13.05 o
 -10   6   3       70.26       79.97     12.26 o
  -9   6   3       22.73       31.40     10.17 o
  -8   6   3       44.27       37.35      7.07 o
  -7   6   3      103.34      114.06     17.54 o
  -6   6   3      225.05      235.59      7.33 o
  -5   6   3     1021.27     1049.15     17.93 o
  -4   6   3       53.44       56.81     12.06 o
  -3   6   3     1142.97     1148.49     34.17 o
  -2   6   3      549.19      574.74     13.70 o
  -1   6   3     2144.94     1981.86     29.86 o
   0   6   3     2441.23     2396.14     41.89 o
   1   6   3     2123.07     1980.83     35.94 o
   2   6   3      544.27      549.16     14.23 o
   3   6   3     1134.03     1122.97     23.27 o
   4   6   3       50.09       56.05      5.00 o
   5   6   3     1034.13     1024.01     25.25 o
   6   6   3      214.62      221.79     10.71 o
   7   6   3      105.35      107.49      9.52 o
   8   6   3       43.81       39.62      8.98 o
   9   6   3       21.97       19.65      8.46 o
  10   6   3       74.34       71.00     11.54 o
  11   6   3       25.49       25.19      9.26 o
  12   6   3       31.83       31.87     18.04 o
  13   6   3       15.30       35.19     11.46 o
 -13   7   3       12.72       12.14     14.00 o
 -12   7   3       49.74       39.85     11.22 o
 -11   7   3       64.55       68.57     12.91 o
 -10   7   3       37.27       47.84     11.44 o
  -9   7   3      213.68      216.39     17.09 o
  -8   7   3        2.76        9.33      8.60 o
  -7   7   3      201.48      184.79      9.40 o
  -6   7   3       78.92       81.17      4.59 o
  -5   7   3        9.10        9.52      3.91 o
  -4   7   3      134.96      130.63      6.83 o
  -3   7   3      982.87     1002.50     27.93 o
  -2   7   3      259.21      285.56     10.36 o
  -1   7   3     1036.57     1003.71     29.28 o
   0   7   3     1274.41     1295.21     25.33 o
   1   7   3     1044.63      965.62     20.83 o
   2   7   3      275.56      340.10     16.07 o
   3   7   3      982.94     1035.46     19.57 o
   4   7   3      135.14      153.12      6.95 o
   5   7   3        8.08        9.33      4.24 o
   6   7   3       78.61       78.40      7.69 o
   7   7   3      208.91      192.43     13.24 o
   8   7   3        3.09       11.24      7.63 o
   9   7   3      217.49      236.12     21.15 o
  10   7   3       38.97       35.11      9.76 o
  11   7   3       62.83       74.07     13.80 o
  12   7   3       48.65       53.56     11.81 o
  13   7   3       11.72       63.63     19.18 o
 -12   8   3       22.38       23.09     13.13 o
 -11   8   3      146.84      203.13     20.60 o
 -10   8   3       18.18       18.89     15.69 o
  -9   8   3      239.72      251.79     18.29 o
  -8   8   3      686.59      664.11     27.02 o
  -7   8   3       34.31       39.89      6.42 o
  -6   8   3      490.23      442.55     12.66 o
  -5   8   3      129.75      133.18     13.77 o
  -4   8   3       17.67       10.54      7.15 o
  -3   8   3      537.72      562.35     14.18 o
  -2   8   3      164.73      169.18      6.85 o
  -1   8   3       39.07       25.82      3.22 o
   0   8   3      208.65      225.42      8.69 o
   1   8   3       41.13       31.39      4.78 o
   2   8   3      168.85      176.52      8.49 o
   3   8   3      539.70      564.03     13.70 o
   4   8   3       17.51       16.89      4.43 o
   5   8   3      129.80      144.27      7.46 o
   6   8   3      482.37      461.60     40.50 o
   7   8   3       32.97       30.73     11.80 o
   8   8   3      691.19      636.83     24.66 o
   9   8   3      241.46      254.78     16.71 o
  10   8   3       17.02       20.28     13.57 o
  11   8   3      148.74      210.70     17.02 o
  12   8   3       22.05       15.09     10.27 o
 -11   9   3       17.89       25.41      7.98 o
 -10   9   3       37.21       41.13      7.79 o
  -9   9   3       80.13      104.01      9.26 o
  -8   9   3       97.78       99.77     13.07 o
  -7   9   3      348.56      363.52     23.69 o
  -6   9   3       15.85       21.35      8.52 o
  -5   9   3      218.11      231.76     14.67 o
  -4   9   3     1049.58     1008.28     29.92 o
  -3   9   3      170.07      160.46     13.08 o
  -2   9   3       99.23       93.32      5.41 o
  -1   9   3       67.06       63.14      6.70 o
   0   9   3       50.51       43.32      5.70 o
   1   9   3       64.02       69.41      6.06 o
   2   9   3      100.02       92.99      6.98 o
   3   9   3      173.91      169.90      9.01 o
   4   9   3     1037.61      999.24     20.40 o
   5   9   3      211.28      231.32     27.57 o
   6   9   3       15.29       12.02      7.90 o
   7   9   3      356.76      381.05     18.25 o
   8   9   3       99.59       79.70     10.85 o
   9   9   3       78.11      112.65     12.50 o
  10   9   3       37.26       59.67     11.08 o
  11   9   3       18.09       26.75     16.42 o
 -11  10   3       10.12       16.04      7.45 o
 -10  10   3       51.12       71.77      8.86 o
  -9  10   3       31.95       34.77      7.57 o
  -8  10   3        1.45        0.18      7.41 o
  -7  10   3      104.32      114.72     10.27 o
  -6  10   3      456.30      448.88     35.56 o
  -5  10   3      249.42      252.49     15.58 o
  -4  10   3       44.06       44.59      8.66 o
  -3  10   3      106.67       93.52      4.79 o
  -2  10   3       64.44       53.63      6.50 o
  -1  10   3       64.07       57.25      6.04 o
   0  10   3        2.43       -3.51      3.51 o
   1  10   3       62.85       37.72      9.47 o
   2  10   3       63.86       57.27      8.40 o
   3  10   3      112.90       78.52      9.73 o
   4  10   3       43.65       34.17      8.07 o
   5  10   3      241.92      252.05     25.63 o
   6  10   3      458.64      467.82     19.86 o
   7  10   3      107.12       98.57     10.85 o
   8  10   3        1.11       -3.44      7.82 o
   9  10   3       30.62       25.16      9.27 o
  10  10   3       49.07       58.75     11.62 o
  11  10   3       10.23        3.09     10.05 o
 -10  11   3       16.20       30.60      7.55 o
  -9  11   3        9.78        8.30      6.29 o
  -8  11   3       25.97       31.05      6.50 o
  -7  11   3       33.57       27.04      9.62 o
  -6  11   3       30.05       44.78      9.83 o
  -5  11   3       48.15       85.59     17.49 o
  -4  11   3       47.77       43.01      7.32 o
  -3  11   3      651.71      642.07     15.34 o
  -2  11   3      257.39      254.10     12.97 o
  -1  11   3       63.91       58.95      7.95 o
   0  11   3      323.51      318.69     15.19 o
   1  11   3       61.63       51.69      8.52 o
   2  11   3      258.44      271.94     22.11 o
   3  11   3      652.06      625.75     25.04 o
   4  11   3       49.61       26.11      8.13 o
   5  11   3       47.33       31.10      8.47 o
   6  11   3       30.71       51.38      9.42 o
   7  11   3       35.14       29.86      8.82 o
   8  11   3       27.54       27.38      9.24 o
   9  11   3        9.89        6.01     11.85 o
  10  11   3       15.00       23.97     10.15 o
  -9  12   3        1.80        4.23     22.08 o
  -8  12   3        7.77       16.10     15.46 o
  -7  12   3        7.31        4.47     14.41 o
  -6  12   3        6.17       13.66     13.31 o
  -5  12   3       48.70       40.04     15.28 o
  -4  12   3       91.90       91.72      8.11 o
  -3  12   3      180.67      174.08     11.18 o
  -2  12   3       17.85       25.40      7.39 o
  -1  12   3       24.62       20.99      9.73 o
   0  12   3      167.32      150.71     11.33 o
   1  12   3       24.96       26.01      7.78 o
   2  12   3       17.62       22.91      7.96 o
   3  12   3      180.63      201.49     20.74 o
   4  12   3       90.08      109.99     10.98 o
   5  12   3       48.14       61.83      9.97 o
   6  12   3        5.43       -1.20     12.23 o
   7  12   3        7.43        2.45     10.43 o
   8  12   3        7.63        2.59      7.97 o
   9  12   3        1.68        2.62      8.89 o
  -8  13   3        1.52        7.26     14.47 o
  -7  13   3        2.50       -5.29     13.13 o
  -6  13   3      106.73      108.37     20.69 o
  -5  13   3        1.16       -0.87     12.49 o
  -4  13   3       49.87       56.92      7.81 o
  -3  13   3      118.62      132.38     10.26 o
  -2  13   3      145.34      149.25     11.04 o
  -1  13   3      179.57      168.50     23.04 o
   0  13   3       21.60       14.96      7.71 o
   1  13   3      177.00      157.74     12.37 o
   2  13   3      145.70      127.13     11.84 o
   3  13   3      113.72      147.38     21.06 o
   4  13   3       54.34       61.85     10.21 o
   5  13   3        1.20       14.53      8.06 o
   6  13   3      106.12      116.93     12.77 o
   7  13   3        2.31        3.22     10.34 o
   8  13   3        1.63       17.39     17.43 o
  -6  14   3        6.81       20.22     15.11 o
  -5  14   3       23.44       12.32     14.18 o
  -4  14   3       88.48      105.99      9.43 o
  -3  14   3        2.72        3.09      6.22 o
  -2  14   3        2.77       13.60      7.16 o
  -1  14   3       66.46       66.07      9.51 o
   0  14   3       10.73       31.73      8.26 o
   1  14   3       66.19       73.33     10.36 o
   2  14   3        2.93       -0.26      6.87 o
   3  14   3        2.21       -0.21      7.49 o
   4  14   3       89.77       92.84     11.90 o
   5  14   3       23.02        7.30      8.71 o
   6  14   3        7.52        9.22      9.17 o
  -4  15   3        8.05        1.80      6.79 o
  -3  15   3       30.65       21.96      8.04 o
  -2  15   3       13.15       11.27      7.74 o
  -1  15   3       20.20       14.43     12.14 o
   0  15   3        0.26       -2.98      7.05 o
   1  15   3       20.48       20.04     10.90 o
   2  15   3       12.27       28.85      9.74 o
   3  15   3       29.64       36.42     10.40 o
   4  15   3        8.01       16.27     24.78 o
   0   0   4       25.24       24.35      4.30 o
   1   0   4      471.26      549.07     10.72 o
   2   0   4      594.51      538.62     10.93 o
   3   0   4      790.79      736.69     14.06 o
   4   0   4     1608.66     1444.69     24.21 o
   5   0   4      938.09     1082.36     19.88 o
   6   0   4       35.10       75.97      5.38 o
   7   0   4        0.42       -1.30      3.52 o
   8   0   4      310.00      275.12     10.22 o
   9   0   4        9.18        8.41      4.88 o
  10   0   4       14.18       13.11      5.82 o
  11   0   4      783.83      762.16     22.94 o
  12   0   4        9.27       -3.60      8.42 o
  13   0   4        6.61        4.38      9.49 o
  14   0   4        5.25       19.35     14.76 o
 -14   1   4        5.02       14.24     14.29 o
 -13   1   4       21.04       27.83     16.27 o
 -12   1   4        8.42       -6.12      6.57 o
 -11   1   4       69.72       68.49      8.98 o
 -10   1   4      901.73      887.71     20.87 o
  -9   1   4      586.04      570.21     15.34 o
  -8   1   4      111.73      105.25     10.79 o
  -7   1   4      374.75      352.36     10.80 o
  -6   1   4      160.02      149.07      6.94 o
  -5   1   4      121.53      165.03     14.77 o
  -4   1   4      375.91      370.03      8.37 o
  -3   1   4    16563.53    16882.36    207.70 o
  -2   1   4      970.33     1022.08     17.46 o
  -1   1   4     4203.19     4665.50     58.59 o
   0   1   4     4296.76     4276.69     54.02 o
   1   1   4     4225.82     4634.65     65.55 o
   2   1   4      989.51     1014.07     21.09 o
   3   1   4    16519.14    16744.64    228.57 o
   4   1   4      367.29      365.18     12.83 o
   5   1   4      116.72      163.74     14.27 o
   6   1   4      158.11      154.38      7.03 o
   7   1   4      371.58      359.13     10.86 o
   8   1   4      113.65       97.92      6.83 o
   9   1   4      587.12      555.41     15.29 o
  10   1   4      897.52      868.59     20.77 o
  11   1   4       71.15       87.46     12.50 o
  12   1   4        7.93       13.02      9.14 o
  13   1   4       21.06       18.00     10.74 o
  14   1   4        5.17        2.78      9.85 o
 -14   2   4        0.34      -10.17     12.90 o
 -13   2   4       13.64       -6.80     11.62 o
 -12   2   4        2.49        4.22      7.14 o
 -11   2   4       36.76       36.41      8.40 o
 -10   2   4      869.13      870.26     20.67 o
  -9   2   4       33.75       37.96      5.89 o
  -8   2   4      621.36      630.87     15.59 o
  -7   2   4       39.71       48.04      5.18 o
  -6   2   4      188.99      191.10      7.54 o
  -5   2   4       60.23       74.56      4.47 o
  -4   2   4      167.30      201.09     10.07 o
  -3   2   4     3477.08     3378.38     44.02 o
  -2   2   4     5192.40     5393.94     72.81 o
  -1   2   4     1945.30     2018.14     26.59 o
   0   2   4        0.57       14.57      2.37 o
   1   2   4     1927.18     1910.58     42.76 o
   2   2   4     5219.11     5294.80     87.54 o
   3   2   4     3470.55     3379.86     57.86 o
   4   2   4      172.45      211.79      8.63 o
   5   2   4       60.87       68.54      6.17 o
   6   2   4      190.16      191.35      8.89 o
   7   2   4       40.64       39.90      4.83 o
   8   2   4      617.93      619.70     15.36 o
   9   2   4       32.91       31.65      5.57 o
  10   2   4      876.85      873.10     20.55 o
  11   2   4       35.23       21.55      9.91 o
  12   2   4        2.22        6.63      9.21 o
  13   2   4       13.45        5.58     13.89 o
  14   2   4        0.34        6.25      9.48 o
 -14   3   4        1.11      -11.62     11.62 o
 -13   3   4       91.10      115.34     14.94 o
 -12   3   4      115.23       85.44     13.37 o
 -11   3   4        8.13        3.20      6.74 o
 -10   3   4       20.05       15.21      7.16 o
  -9   3   4       72.98      103.26      8.45 o
  -8   3   4      230.46      242.65      9.69 o
  -7   3   4      134.30      141.20      6.34 o
  -6   3   4      596.67      601.99     12.02 o
  -5   3   4      482.58      506.54     11.69 o
  -4   3   4      681.16      801.21     13.45 o
  -3   3   4     1598.08     1645.60     22.99 o
  -2   3   4     1350.83     1407.74     19.81 o
  -1   3   4     1442.68     1446.15     20.50 o
   0   3   4     1273.38     1321.54     18.80 o
   1   3   4     1474.44     1494.76     37.03 o
   2   3   4     1335.86     1374.21     24.45 o
   3   3   4     1560.61     1598.93     31.01 o
   4   3   4      672.33      785.38     18.89 o
   5   3   4      490.17      498.41     11.02 o
   6   3   4      587.19      602.03     13.16 o
   7   3   4      138.37      147.74      7.57 o
   8   3   4      226.64      244.03      9.08 o
   9   3   4       72.19       78.97      6.37 o
  10   3   4       21.16       30.50      7.87 o
  11   3   4        8.90       14.91      8.72 o
  12   3   4      114.43      108.52     29.75 o
  13   3   4       93.23      119.27     14.77 o
  14   3   4        1.17       -5.56      9.46 o
 -13   4   4        7.07       -6.27      8.86 o
 -12   4   4       86.72       81.31     13.54 o
 -11   4   4       21.96        8.93     17.03 o
 -10   4   4      125.28      144.34     15.19 o
  -9   4   4       25.63       17.18      6.06 o
  -8   4   4      168.32      158.69      7.07 o
  -7   4   4      201.46      212.27      9.28 o
  -6   4   4     1137.67     1131.39     18.36 o
  -5   4   4      378.75      335.91      7.92 o
  -4   4   4     1985.71     1860.61     26.05 o
  -3   4   4     2597.49     2740.23     36.04 o
  -2   4   4      523.40      566.31      9.70 o
  -1   4   4      232.79      245.07      6.87 o
   0   4   4      570.17      557.06     11.16 o
   1   4   4      237.67      262.24      9.01 o
   2   4   4      532.60      568.69     14.20 o
   3   4   4     2627.41     2692.45     48.38 o
   4   4   4     1994.99     1840.95     35.71 o
   5   4   4      378.10      335.50     12.13 o
   6   4   4     1136.08     1091.20     25.55 o
   7   4   4      196.46      185.33     10.27 o
   8   4   4      167.79      158.06     10.50 o
   9   4   4       23.72       42.93      7.78 o
  10   4   4      127.01      136.03     16.07 o
  11   4   4       23.39       21.42     16.33 o
  12   4   4       85.33       72.40     12.79 o
  13   4   4        7.06       14.41      9.49 o
 -13   5   4       15.22       21.49     10.26 o
 -12   5   4        9.60       15.43      9.75 o
 -11   5   4       15.98       -5.47      8.52 o
 -10   5   4       76.94       67.81     12.05 o
  -9   5   4      267.66      294.52     11.06 o
  -8   5   4      181.12      186.21      7.52 o
  -7   5   4      401.24      378.36      9.42 o
  -6   5   4      272.65      253.90      7.21 o
  -5   5   4      454.85      419.79      8.79 o
  -4   5   4     1327.57     1397.78     20.28 o
  -3   5   4     2626.36     2717.94     35.80 o
  -2   5   4      988.03     1062.54     15.94 o
  -1   5   4      331.71      339.53      7.11 o
   0   5   4     6153.79     6293.68     78.46 o
   1   5   4      346.36      351.95      8.95 o
   2   5   4      996.68     1108.51     23.25 o
   3   5   4     2650.41     2677.49     50.61 o
   4   5   4     1329.78     1381.17     28.86 o
   5   5   4      453.56      426.55     13.81 o
   6   5   4      274.44      275.15     11.81 o
   7   5   4      398.57      394.08     14.62 o
   8   5   4      175.56      168.29     11.10 o
   9   5   4      266.05      292.38     14.16 o
  10   5   4       75.59       72.86     11.79 o
  11   5   4       15.31       -0.13     15.37 o
  12   5   4        9.84        7.54      8.77 o
  13   5   4       14.87       16.31     10.20 o
 -13   6   4       36.21       35.73     11.46 o
 -12   6   4      125.81      146.34     37.68 o
 -11   6   4       42.83       27.87     10.90 o
 -10   6   4       39.23       27.30      9.88 o
  -9   6   4       95.07       74.21     12.07 o
  -8   6   4       72.72       68.06      5.91 o
  -7   6   4      257.71      260.96      8.21 o
  -6   6   4      476.59      480.07      9.90 o
  -5   6   4      254.84      240.06      6.17 o
  -4   6   4       79.10       74.80     13.56 o
  -3   6   4      594.35      627.37     15.68 o
  -2   6   4       15.92       15.56      2.34 o
  -1   6   4     1136.15     1101.66     18.31 o
   0   6   4      844.59      914.92     14.21 o
   1   6   4     1087.95     1039.54     22.38 o
   2   6   4       13.98       12.69      4.41 o
   3   6   4      580.39      598.46     21.05 o
   4   6   4       84.80       83.33      6.87 o
   5   6   4      255.00      234.62     10.79 o
   6   6   4      477.53      481.89     15.75 o
   7   6   4      251.29      249.64     12.11 o
   8   6   4       75.65       73.39     16.63 o
   9   6   4      101.79       95.95     15.78 o
  10   6   4       35.60       23.93      9.47 o
  11   6   4       47.14       30.46      9.92 o
  12   6   4      126.25      164.51     55.87 o
  13   6   4       36.21       36.22     11.14 o
 -12   7   4       41.76       33.05     11.34 o
 -11   7   4       43.61       36.00     11.11 o
 -10   7   4       42.57       38.22     10.59 o
  -9   7   4      151.77      173.38     15.65 o
  -8   7   4       19.17       20.43      9.06 o
  -7   7   4       15.56       10.94      3.16 o
  -6   7   4      180.13      188.56      6.51 o
  -5   7   4       57.63       60.37      8.95 o
  -4   7   4      195.15      159.33     21.80 o
  -3   7   4      587.94      617.77     18.48 o
  -2   7   4     1426.91     1376.25     19.99 o
  -1   7   4      475.32      471.84      9.56 o
   0   7   4      224.94      228.17      8.88 o
   1   7   4      480.98      476.76     13.30 o
   2   7   4     1444.44     1416.24     39.49 o
   3   7   4      604.07      647.14     16.86 o
   4   7   4      195.59      179.34     10.10 o
   5   7   4       56.94       49.16      6.58 o
   6   7   4      185.43      196.62     10.59 o
   7   7   4       14.67        2.36      6.24 o
   8   7   4       19.05       17.15      6.92 o
   9   7   4      150.72      165.48     14.42 o
  10   7   4       41.28       65.73     11.23 o
  11   7   4       43.24       53.68     11.48 o
  12   7   4       42.45       54.79     11.60 o
 -12   8   4        5.70       13.27     10.36 o
 -11   8   4       17.37        2.85      9.32 o
 -10   8   4        8.94        5.82     11.27 o
  -9   8   4        1.95       -8.54      8.54 o
  -8   8   4      154.17      151.48     14.96 o
  -7   8   4      230.35      237.78     10.35 o
  -6   8   4      302.50      293.18      7.82 o
  -5   8   4      647.80      580.95     15.92 o
  -4   8   4      426.48      466.99     18.76 o
  -3   8   4      369.83      358.72     15.51 o
  -2   8   4      151.92      149.36      4.94 o
  -1   8   4      266.34      286.25      7.74 o
   0   8   4      558.04      545.06     14.45 o
   1   8   4      266.02      278.58     10.45 o
   2   8   4      148.38      155.10      8.27 o
   3   8   4      372.12      347.39     12.48 o
   4   8   4      425.36      450.58     14.78 o
   5   8   4      637.36      604.00     18.06 o
   6   8   4      297.56      317.16     14.64 o
   7   8   4      234.55      248.37     12.92 o
   8   8   4      154.54      139.32     28.24 o
   9   8   4        2.09        8.44      9.01 o
  10   8   4       10.04        3.86     10.60 o
  11   8   4       17.43       14.23     11.24 o
  12   8   4        5.55        2.70     17.58 o
 -11   9   4       10.72        6.75     11.04 o
 -10   9   4        2.96        9.49      9.74 o
  -9   9   4       88.55      106.61     14.34 o
  -8   9   4       91.34       99.00     13.44 o
  -7   9   4       16.78       29.27      6.28 o
  -6   9   4       60.78       57.16     10.16 o
  -5   9   4      197.03      205.03     26.99 o
  -4   9   4      182.08      162.13      8.26 o
  -3   9   4       99.98       83.69      5.69 o
  -2   9   4       33.05       33.93     10.42 o
  -1   9   4      325.93      296.10     10.17 o
   0   9   4        8.67        7.29      4.33 o
   1   9   4      319.84      291.63     11.06 o
   2   9   4       37.53       35.81      5.71 o
   3   9   4      106.11       88.04      7.68 o
   4   9   4      184.16      170.90     10.05 o
   5   9   4      197.09      185.51     10.79 o
   6   9   4       59.31       53.59      8.14 o
   7   9   4       16.90       19.43      8.42 o
   8   9   4       91.57       99.47     12.73 o
   9   9   4       85.35      106.33     16.33 o
  10   9   4        2.67       -8.08      8.08 o
  11   9   4       10.94        9.92     10.18 o
 -11  10   4       76.00      103.55     22.95 o
 -10  10   4       25.81       32.04      9.73 o
  -9  10   4       36.65       34.57      7.09 o
  -8  10   4       35.15       49.70      6.73 o
  -7  10   4        0.36       -1.12      8.17 o
  -6  10   4       23.17       13.74      8.07 o
  -5  10   4       41.87       47.33     22.11 o
  -4  10   4       62.83       74.79      9.88 o
  -3  10   4       14.51       16.43      6.83 o
  -2  10   4      160.56      178.97     13.83 o
  -1  10   4      798.62      807.25     18.86 o
   0  10   4       16.28       13.26      4.87 o
   1  10   4      808.53      786.38     19.83 o
   2  10   4      161.21      180.76      9.60 o
   3  10   4       14.20       15.32      7.53 o
   4  10   4       58.55       59.23      7.62 o
   5  10   4       41.30       34.23      9.64 o
   6  10   4       25.66       18.52     14.41 o
   7  10   4        0.40       -6.94      6.94 o
   8  10   4       34.53       40.58      9.66 o
   9  10   4       38.02       37.06     15.89 o
  10  10   4       26.73       13.98     14.00 o
  11  10   4       76.20      130.22     25.16 o
 -10  11   4       20.26       31.85      9.08 o
  -9  11   4       19.17       20.79      7.50 o
  -8  11   4       28.57       43.17     17.90 o
  -7  11   4      162.67      212.15     25.68 o
  -6  11   4       85.01      109.53     20.16 o
  -5  11   4      305.08      303.67     28.07 o
  -4  11   4      212.64      254.16     24.52 o
  -3  11   4        1.75       -3.83      3.83 o
  -2  11   4      653.66      602.53     25.02 o
  -1  11   4      164.81      169.15     11.50 o
   0  11   4      267.92      256.46     14.11 o
   1  11   4      159.86      166.56      9.67 o
   2  11   4      665.35      667.47     18.62 o
   3  11   4        1.83       -6.66      6.66 o
   4  11   4      215.61      220.56     14.10 o
   5  11   4      305.10      317.80     17.19 o
   6  11   4       84.14       80.20     11.10 o
   7  11   4      161.69      149.14     13.68 o
   8  11   4       28.32       23.43      9.28 o
   9  11   4       18.92       16.27      9.66 o
  10  11   4       20.50       43.79     11.58 o
  -9  12   4        1.86      -14.29     14.29 o
  -8  12   4       15.53       14.53     15.86 o
  -7  12   4       75.80      112.15     21.50 o
  -6  12   4       63.71       51.43     16.27 o
  -5  12   4       97.71      111.39     20.22 o
  -4  12   4       40.49       42.77      6.28 o
  -3  12   4      104.46       98.70      8.75 o
  -2  12   4      208.84      212.97     16.79 o
  -1  12   4      224.15      202.73     18.51 o
   0  12   4       28.82       22.56      7.36 o
   1  12   4      217.64      191.56     13.22 o
   2  12   4      203.61      183.82     13.18 o
   3  12   4      101.77      106.99     19.52 o
   4  12   4       38.75       23.07      8.60 o
   5  12   4       97.97      124.91     12.21 o
   6  12   4       64.35       53.99     10.33 o
   7  12   4       75.86       94.60     12.13 o
   8  12   4       14.80       19.91      9.57 o
   9  12   4        2.10       -8.20      8.20 o
  -7  13   4       16.03       -4.24     13.31 o
  -6  13   4        3.09       10.29     14.00 o
  -5  13   4       12.74       -1.51     12.61 o
  -4  13   4        5.35        5.00      5.95 o
  -3  13   4       46.17       42.37      7.82 o
  -2  13   4       42.49       32.59      7.69 o
  -1  13   4       38.11       36.58      8.30 o
   0  13   4      335.45      305.01     20.80 o
   1  13   4       38.67       47.58      9.19 o
   2  13   4       46.03       41.28     24.64 o
   3  13   4       47.65       69.38     26.12 o
   4  13   4        5.35       -5.94     17.98 o
   5  13   4       13.53       23.88      9.03 o
   6  13   4        3.30       -4.25      7.96 o
   7  13   4       16.05       25.66     10.09 o
  -6  14   4        9.35       50.03     17.08 o
  -5  14   4      106.00       88.15     20.69 o
  -4  14   4       19.64       23.53      6.86 o
  -3  14   4       11.52        8.76     11.51 o
  -2  14   4       16.38       11.84      7.09 o
  -1  14   4       68.46       81.55     10.19 o
   0  14   4      126.30      127.74     14.50 o
   1  14   4       66.51       87.07     10.77 o
   2  14   4       16.40       -2.80      7.25 o
   3  14   4       12.15        4.42      7.78 o
   4  14   4       19.67       28.95      9.56 o
   5  14   4      104.93      139.75     17.35 o
   6  14   4        9.60        3.65      9.21 o
  -3  15   4        4.32        6.17      8.80 o
  -2  15   4       63.19       96.01     12.75 o
  -1  15   4       13.33       25.33      8.67 o
   0  15   4       30.55       51.07      9.98 o
   1  15   4       13.01        3.66      8.17 o
   2  15   4       61.18       60.86     10.95 o
   3  15   4        4.32        4.58      8.42 o
   1   0   5       56.09       32.78      3.31 o
   2   0   5     2061.97     2244.91     34.44 o
   3   0   5     2880.61     2877.70     43.40 o
   4   0   5        4.45       18.66      3.82 o
   5   0   5     1369.30     1226.08     22.38 o
   6   0   5        9.16        1.51      3.67 o
   7   0   5       37.94       25.21      4.91 o
   8   0   5      338.59      335.21     11.50 o
   9   0   5      434.93      474.15     14.43 o
  10   0   5      236.90      219.65     10.74 o
  11   0   5        0.65        2.30      7.90 o
  12   0   5        9.92       14.72      9.84 o
  13   0   5       13.31       -0.18      9.47 o
  14   0   5       26.87       20.92     15.75 o
 -14   1   5        5.38        7.50     14.82 o
 -13   1   5        2.22      -11.04     11.04 o
 -12   1   5      115.64      124.14     14.29 o
 -11   1   5       65.51       63.57      7.80 o
 -10   1   5      204.65      203.44     10.49 o
  -9   1   5       76.42       59.16      6.69 o
  -8   1   5      234.03      224.03      9.77 o
  -7   1   5      591.93      618.43     15.37 o
  -6   1   5      256.62      247.50      9.04 o
  -5   1   5     1008.29      968.01     24.65 o
  -4   1   5     3448.22     3445.91     60.87 o
  -3   1   5       84.90       72.27      4.66 o
  -2   1   5        5.02        2.64      3.51 o
  -1   1   5       21.30       13.66      2.85 o
   0   1   5     8510.39     8216.73    113.79 o
   1   1   5       18.92        9.39      2.80 o
   2   1   5        3.45        1.25      4.75 o
   3   1   5       78.92       61.41      4.63 o
   4   1   5     3398.69     3420.33     51.32 o
   5   1   5      963.49      968.53     18.74 o
   6   1   5      256.49      249.25      8.82 o
   7   1   5      596.05      620.23     15.12 o
   8   1   5      242.07      258.08     10.13 o
   9   1   5       79.71       77.37      6.98 o
  10   1   5      202.48      193.92     10.27 o
  11   1   5       63.20       51.71      9.58 o
  12   1   5      113.20      115.88     14.56 o
  13   1   5        2.51       -1.29     10.81 o
  14   1   5        5.52        0.68      9.45 o
 -14   2   5       31.49       28.36     15.81 o
 -13   2   5        1.31       17.84     13.95 o
 -12   2   5       39.71       41.32      9.07 o
 -11   2   5       19.40       23.13      6.59 o
 -10   2   5       39.13       33.18      6.56 o
  -9   2   5       41.38       43.42      6.29 o
  -8   2   5      571.58      542.51     15.47 o
  -7   2   5       43.64       48.32      5.43 o
  -6   2   5      689.81      734.40     19.38 o
  -5   2   5      445.54      485.02     13.24 o
  -4   2   5     1782.37     1896.78     27.61 o
  -3   2   5     2973.65     3274.20     43.26 o
  -2   2   5     1637.66     1787.03     28.53 o
  -1   2   5      984.27      879.86     14.11 o
   0   2   5      437.94      355.41      8.62 o
   1   2   5     1005.36      866.05     15.71 o
   2   2   5     1598.20     1718.88     33.77 o
   3   2   5     2967.60     3256.14     56.80 o
   4   2   5     1820.85     1972.62     36.99 o
   5   2   5      441.20      466.95     14.32 o
   6   2   5      693.14      751.20     16.09 o
   7   2   5       45.99       51.04      5.30 o
   8   2   5      563.19      545.06     14.47 o
   9   2   5       41.67       47.53      6.17 o
  10   2   5       39.97       26.84      8.05 o
  11   2   5       20.90       15.34      7.78 o
  12   2   5       40.45       43.51     11.15 o
  13   2   5        1.39        3.82      9.57 o
  14   2   5       31.13       37.90     13.02 o
 -13   3   5       16.45       16.41     10.95 o
 -12   3   5       18.71       17.53     16.42 o
 -11   3   5       66.53       78.94      8.09 o
 -10   3   5       95.75       89.79      7.92 o
  -9   3   5      197.52      200.47     12.18 o
  -8   3   5       92.01      105.35      7.10 o
  -7   3   5      126.60      131.03      7.91 o
  -6   3   5      590.86      600.61     14.77 o
  -5   3   5     1064.69     1084.10     17.82 o
  -4   3   5     2518.49     2442.75     33.72 o
  -3   3   5     1920.17     2074.30     28.72 o
  -2   3   5     1554.00     1591.87     22.78 o
  -1   3   5      138.65      141.47      7.20 o
   0   3   5     1247.96     1247.62     18.54 o
   1   3   5      165.33      181.22      7.65 o
   2   3   5     1543.54     1589.18     25.59 o
   3   3   5     1895.98     2024.35     32.09 o
   4   3   5     2507.90     2424.70     37.73 o
   5   3   5     1056.84     1059.84     19.66 o
   6   3   5      572.16      564.85     13.21 o
   7   3   5      128.82      117.45      6.50 o
   8   3   5       92.38       99.42      6.52 o
   9   3   5      204.04      205.22     12.25 o
  10   3   5       92.36       85.79     10.02 o
  11   3   5       67.33       71.36      9.78 o
  12   3   5       18.35        9.03      9.60 o
  13   3   5       17.19       21.67     10.55 o
 -13   4   5        3.63       -2.67     10.90 o
 -12   4   5       42.42       23.90     10.81 o
 -11   4   5      190.81      211.90     17.04 o
 -10   4   5      119.10      109.97      8.15 o
  -9   4   5      558.26      535.93     15.33 o
  -8   4   5       75.38       84.78      7.28 o
  -7   4   5       13.52       11.03      3.76 o
  -6   4   5        1.38        0.57      3.01 o
  -5   4   5      961.68     1008.10     16.89 o
  -4   4   5      182.07      214.63      6.36 o
  -3   4   5      427.66      408.70      8.65 o
  -2   4   5     4916.38     5069.08     64.36 o
  -1   4   5     1756.21     1702.39     23.91 o
   0   4   5      952.95     1032.32     18.28 o
   1   4   5     1770.36     1664.55     26.70 o
   2   4   5     4945.24     5056.26     84.61 o
   3   4   5      412.83      409.80     12.79 o
   4   4   5      189.47      216.97      9.82 o
   5   4   5      963.13     1032.81     24.01 o
   6   4   5        1.22        6.31      5.28 o
   7   4   5       15.59       19.84      6.16 o
   8   4   5       78.75       78.96      8.68 o
   9   4   5      564.19      548.95     23.42 o
  10   4   5      121.24      114.83     10.70 o
  11   4   5      187.77      197.81     13.61 o
  12   4   5       43.83       17.60      9.57 o
  13   4   5        3.79       12.65     10.18 o
 -13   5   5        3.12        0.08      9.47 o
 -12   5   5       11.14        7.78      9.52 o
 -11   5   5        7.43       12.05      9.34 o
 -10   5   5       78.00       83.00      8.88 o
  -9   5   5       16.58        7.18      5.17 o
  -8   5   5       49.90       57.24      5.92 o
  -7   5   5      514.51      482.21     11.15 o
  -6   5   5      117.72      111.73      7.86 o
  -5   5   5      960.15      915.33     15.56 o
  -4   5   5     1134.99     1186.04     18.34 o
  -3   5   5      576.75      578.73     10.57 o
  -2   5   5      981.43      987.00     15.44 o
  -1   5   5      157.50      153.59      8.35 o
   0   5   5      360.66      339.80      7.68 o
   1   5   5      154.12      169.20      6.81 o
   2   5   5      969.71      949.32     21.57 o
   3   5   5      563.27      558.17     16.95 o
   4   5   5     1144.76     1200.22     26.31 o
   5   5   5      968.58      918.21     22.60 o
   6   5   5      119.16      109.96      8.65 o
   7   5   5      506.92      457.90     16.46 o
   8   5   5       52.35       49.51      8.19 o
   9   5   5       17.90       11.81      7.47 o
  10   5   5       77.28       70.65      9.53 o
  11   5   5        6.48       -7.54      7.54 o
  12   5   5       10.83       16.91     10.24 o
  13   5   5        3.06       -2.85     10.90 o
 -13   6   5        1.49        2.77     13.83 o
 -12   6   5       10.28       15.19     10.00 o
 -11   6   5       50.26       25.30     10.21 o
 -10   6   5      162.58      152.60     17.49 o
  -9   6   5       15.49       24.07     12.68 o
  -8   6   5      154.50      152.80      8.27 o
  -7   6   5       87.09       83.71      5.12 o
  -6   6   5      520.77      499.94     10.58 o
  -5   6   5      140.48      129.08      8.73 o
  -4   6   5      359.49      407.76      8.63 o
  -3   6   5     1447.94     1445.02     21.16 o
  -2   6   5      202.09      207.29      7.53 o
  -1   6   5      646.40      681.18     13.55 o
   0   6   5     1029.43      937.26     14.96 o
   1   6   5      663.79      683.23     14.51 o
   2   6   5      207.33      207.42      9.47 o
   3   6   5     1443.37     1446.83     30.06 o
   4   6   5      352.18      384.33     13.53 o
   5   6   5      137.14      136.04     14.44 o
   6   6   5      519.48      504.89     24.44 o
   7   6   5       89.90       95.39     12.36 o
   8   6   5      148.65      157.93     11.27 o
   9   6   5       16.71       25.37      7.85 o
  10   6   5      160.07      155.75     17.48 o
  11   6   5       50.51       47.42     11.36 o
  12   6   5        9.65       -0.56      9.59 o
  13   6   5        1.69       15.60     11.51 o
 -12   7   5       19.02       20.98     11.33 o
 -11   7   5       50.26       57.75     12.14 o
 -10   7   5       31.00       28.46     10.02 o
  -9   7   5      399.29      412.63     19.34 o
  -8   7   5      120.03       89.78     19.15 o
  -7   7   5      616.59      607.71     12.43 o
  -6   7   5      134.83      137.36      7.72 o
  -5   7   5       13.72        8.96      2.69 o
  -4   7   5       61.08       66.83      3.46 o
  -3   7   5      166.21      167.26      5.11 o
  -2   7   5       51.29       67.68      4.15 o
  -1   7   5      647.37      641.31     22.10 o
   0   7   5      752.20      808.65     16.04 o
   1   7   5      646.09      644.88     19.88 o
   2   7   5       52.90       59.05      6.39 o
   3   7   5      179.65      169.65      9.36 o
   4   7   5       60.40       58.85      7.35 o
   5   7   5       13.80       15.27      5.84 o
   6   7   5      132.31      127.96      9.57 o
   7   7   5      618.87      618.29     20.03 o
   8   7   5      126.02      112.45     17.55 o
   9   7   5      394.10      417.47     17.51 o
  10   7   5       31.58       30.16     10.49 o
  11   7   5       50.74       55.12     12.18 o
  12   7   5       18.47       24.33     10.75 o
 -12   8   5       72.37       84.79     14.99 o
 -11   8   5        5.94       11.42      9.61 o
 -10   8   5        3.19        0.04     13.89 o
  -9   8   5      196.25      171.45     33.88 o
  -8   8   5      356.54      366.75     13.94 o
  -7   8   5       60.70       68.55      5.12 o
  -6   8   5        3.23        3.79      7.30 o
  -5   8   5       48.99       35.15      5.80 o
  -4   8   5      743.18      718.70     18.42 o
  -3   8   5      252.67      266.19      6.60 o
  -2   8   5       90.22       98.74      6.22 o
  -1   8   5       41.03       58.66      4.23 o
   0   8   5       80.83       61.73      6.68 o
   1   8   5       39.22       44.40      5.68 o
   2   8   5       94.56       99.81      8.62 o
   3   8   5      251.31      277.43     11.79 o
   4   8   5      738.41      679.60     23.40 o
   5   8   5       47.87       32.73      6.84 o
   6   8   5        3.38       -3.69      5.79 o
   7   8   5       58.07       58.92      8.52 o
   8   8   5      354.00      364.46     17.53 o
   9   8   5      190.01      211.67     13.43 o
  10   8   5        3.03       11.87     16.53 o
  11   8   5        5.98       15.44      9.80 o
  12   8   5       72.06       93.65     14.74 o
 -11   9   5        1.41        1.49     22.23 o
 -10   9   5       45.00       55.33     12.36 o
  -9   9   5       83.04       89.49     13.74 o
  -8   9   5      126.98      164.58     15.65 o
  -7   9   5      194.94      173.69     10.65 o
  -6   9   5      353.15      384.76     76.18 o
  -5   9   5      502.95      520.77     26.82 o
  -4   9   5      109.78      109.91     20.02 o
  -3   9   5      222.92      243.68      6.54 o
  -2   9   5       11.85        7.43      2.73 o
  -1   9   5      167.68      157.50      8.57 o
   0   9   5       13.60       11.54      5.73 o
   1   9   5      161.65      159.37      8.79 o
   2   9   5       11.69        6.54      5.21 o
   3   9   5      226.22      251.78     14.75 o
   4   9   5      117.97      109.74     11.10 o
   5   9   5      513.61      550.74     17.93 o
   6   9   5      357.36      355.83     15.11 o
   7   9   5      191.78      161.83     11.63 o
   8   9   5      130.30      139.05     11.41 o
   9   9   5       84.23       90.51     20.77 o
  10   9   5       44.71       51.86     11.90 o
  11   9   5        1.40        1.88     14.61 o
 -10  10   5       90.80       97.59     15.02 o
  -9  10   5       57.28       60.45     12.95 o
  -8  10   5      210.07      230.16     17.63 o
  -7  10   5       23.91       12.96      9.21 o
  -6  10   5        2.29        5.08      8.66 o
  -5  10   5       61.93       49.75     12.06 o
  -4  10   5      189.89      180.38     13.08 o
  -3  10   5      130.87      132.74     12.03 o
  -2  10   5       82.92       81.58      6.36 o
  -1  10   5       12.55        5.55      4.87 o
   0  10   5      825.24      808.28     27.24 o
   1  10   5       11.59       11.53      5.40 o
   2  10   5       82.11       81.05     10.21 o
   3  10   5      136.79      130.94      9.34 o
   4  10   5      188.30      177.03     10.67 o
   5  10   5       62.95       67.50      8.47 o
   6  10   5        2.87       -0.67      6.14 o
   7  10   5       24.89       30.84      7.93 o
   8  10   5      210.80      198.42     15.91 o
   9  10   5       55.06       59.73     11.53 o
  10  10   5       90.19      109.18     14.48 o
  -9  11   5       15.02       28.71      7.41 o
  -8  11   5        5.48      -12.61     12.61 o
  -7  11   5      101.11      137.43     22.49 o
  -6  11   5      137.07      166.19     23.07 o
  -5  11   5      124.21      146.90     21.79 o
  -4  11   5       30.87       27.72     14.06 o
  -3  11   5       14.76       20.46      5.71 o
  -2  11   5      394.60      360.12     15.62 o
  -1  11   5      203.35      193.88     12.62 o
   0  11   5      457.86      519.74     15.90 o
   1  11   5      202.35      185.84     11.76 o
   2  11   5      392.35      369.76     14.27 o
   3  11   5       14.33       11.38      6.14 o
   4  11   5       32.30       22.92      6.85 o
   5  11   5      125.43      145.49     10.84 o
   6  11   5      135.88      144.32     13.46 o
   7  11   5      103.34      100.74     12.48 o
   8  11   5        4.99       -0.44      8.41 o
   9  11   5       15.03       35.41     10.88 o
  -8  12   5        0.87        8.25     14.64 o
  -7  12   5       20.67       33.12     15.75 o
  -6  12   5       43.99       58.81     18.13 o
  -5  12   5        4.49       19.29     14.53 o
  -4  12   5        0.08        6.21     11.42 o
  -3  12   5       53.23       56.09      7.75 o
  -2  12   5      162.01      171.19     11.50 o
  -1  12   5       29.88       37.01      8.08 o
   0  12   5        2.37        9.48      6.88 o
   1  12   5       29.51       37.25      8.51 o
   2  12   5      160.49      159.14     14.32 o
   3  12   5       50.99       66.75     10.27 o
   4  12   5        0.08       -6.34      6.96 o
   5  12   5        4.56        0.18      7.60 o
   6  12   5       44.94       61.22     11.39 o
   7  12   5       20.94       25.10      9.80 o
   8  12   5        0.84      -10.78     18.39 o
  -7  13   5       65.42       60.84     19.23 o
  -6  13   5       38.33       38.41     16.91 o
  -5  13   5        6.27       26.26     14.82 o
  -4  13   5       89.72      110.36      8.71 o
  -3  13   5       56.65       46.03      8.12 o
  -2  13   5       80.42       91.70     11.82 o
  -1  13   5       11.43       20.09      7.54 o
   0  13   5       65.67       64.35      9.74 o
   1  13   5       11.22        6.58      7.35 o
   2  13   5       81.70       68.99     10.29 o
   3  13   5       55.36       47.26      9.72 o
   4  13   5       86.88       68.89     11.27 o
   5  13   5        6.19        5.48      8.69 o
   6  13   5       36.68       34.06     10.27 o
   7  13   5       66.23       64.56     12.20 o
  -5  14   5       15.11       25.97     15.63 o
  -4  14   5        0.53       -5.39      5.62 o
  -3  14   5       35.65       50.51      7.93 o
  -2  14   5        7.45       12.56      7.06 o
  -1  14   5       21.34        9.45      7.46 o
   0  14   5       26.25       35.90      8.86 o
   1  14   5       21.80       14.60      8.24 o
   2  14   5        8.10        0.06      7.96 o
   3  14   5       34.00       51.94     10.46 o
   4  14   5        0.56       -0.25      7.98 o
   5  14   5       15.14       11.00      9.34 o
  -2  15   5        6.58       -7.33      7.33 o
  -1  15   5        3.61        5.60      7.80 o
   0  15   5      102.87      142.02     13.21 o
   1  15   5        3.36       -0.16      8.36 o
   2  15   5        6.88        2.32      9.33 o
   0   0   6      489.43      459.01     15.24 o
   1   0   6     1766.24     1804.37     28.97 o
   2   0   6       42.21       65.13      5.74 o
   3   0   6     3177.96     3116.91     47.31 o
   4   0   6     8490.30     8107.63    114.41 o
   5   0   6     1584.69     1592.31     27.89 o
   6   0   6     1795.56     1690.88     29.87 o
   7   0   6      320.36      272.24     10.28 o
   8   0   6      276.29      248.42     10.42 o
   9   0   6       14.25       14.47      5.77 o
  10   0   6        5.98       10.37      6.45 o
  11   0   6      123.03      110.78     10.72 o
  12   0   6        9.93       14.27      7.43 o
  13   0   6        6.54       16.98     10.75 o
 -13   1   6        4.82       19.18     14.35 o
 -12   1   6      132.16      137.52     12.71 o
 -11   1   6        2.92        2.91      5.65 o
 -10   1   6      520.39      525.59     15.99 o
  -9   1   6      105.66      110.24      8.18 o
  -8   1   6       48.82       50.12      6.15 o
  -7   1   6      340.36      372.37     11.87 o
  -6   1   6      392.88      385.51     11.64 o
  -5   1   6     3801.92     3581.03     54.93 o
  -4   1   6      105.48      108.04      6.04 o
  -3   1   6      416.13      410.19     10.67 o
  -2   1   6      271.14      283.70      8.35 o
  -1   1   6       15.33       16.32      3.37 o
   0   1   6       57.17       40.91      3.95 o
   1   1   6       13.94       13.46      3.33 o
   2   1   6      275.03      284.92      8.36 o
   3   1   6      406.22      425.23     10.71 o
   4   1   6      116.32      133.80      6.48 o
   5   1   6     3833.54     3636.91     55.07 o
   6   1   6      391.89      394.80     11.58 o
   7   1   6      335.84      385.65     11.91 o
   8   1   6       47.96       39.13      5.92 o
   9   1   6      105.36      101.02     12.08 o
  10   1   6      526.80      504.15     16.99 o
  11   1   6        2.54       -3.61      6.68 o
  12   1   6      133.38      145.65     12.58 o
  13   1   6        4.87        2.50      9.79 o
 -13   2   6       12.44        9.36     15.51 o
 -12   2   6       33.20       14.39      7.16 o
 -11   2   6       56.44       60.99      7.59 o
 -10   2   6      127.59      123.38      8.91 o
  -9   2   6       35.30       29.75      5.99 o
  -8   2   6      262.38      249.60     10.48 o
  -7   2   6      285.62      274.24     10.31 o
  -6   2   6      127.51      153.20      7.60 o
  -5   2   6       68.87       74.96      5.63 o
  -4   2   6      816.57      762.77     29.61 o
  -3   2   6       96.16      118.51      5.32 o
  -2   2   6      426.04      471.46     11.21 o
  -1   2   6     1951.56     1959.62     31.16 o
   0   2   6     1524.12     1429.56     23.99 o
   1   2   6     1953.40     1959.24     31.13 o
   2   2   6      432.47      462.57     16.20 o
   3   2   6       82.28       95.88      5.39 o
   4   2   6      827.08      777.42     25.86 o
   5   2   6       66.38       78.48      6.56 o
   6   2   6      128.15      139.12      7.27 o
   7   2   6      277.89      255.48      9.83 o
   8   2   6      256.30      243.57     16.46 o
   9   2   6       38.85       28.98      5.85 o
  10   2   6      131.27      112.37     17.06 o
  11   2   6       56.23       54.45      9.15 o
  12   2   6       32.89       39.84     12.27 o
  13   2   6       13.11        8.06     16.27 o
 -13   3   6        8.76        3.37     13.48 o
 -12   3   6       45.87       41.26      9.60 o
 -11   3   6       79.07       94.63      8.68 o
 -10   3   6      156.03      166.85      9.66 o
  -9   3   6      157.30      177.88      9.48 o
  -8   3   6       61.14       69.95      6.71 o
  -7   3   6       57.06       56.77      6.01 o
  -6   3   6     1429.37     1452.20     23.45 o
  -5   3   6      532.07      476.49     10.88 o
  -4   3   6      944.55      938.49     16.32 o
  -3   3   6     3267.08     3393.58     44.78 o
  -2   3   6      760.83      792.73     13.75 o
  -1   3   6      481.50      481.52      9.86 o
   0   3   6        8.38        8.17      3.16 o
   1   3   6      479.37      483.96     14.42 o
   2   3   6      754.60      752.11     18.38 o
   3   3   6     3281.87     3277.45     60.17 o
   4   3   6      952.95      956.61     18.26 o
   5   3   6      544.10      491.23     11.88 o
   6   3   6     1421.00     1427.49     25.90 o
   7   3   6       58.84       75.88     10.67 o
   8   3   6       61.03       65.30      5.96 o
   9   3   6      156.20      149.84     11.51 o
  10   3   6      156.19      171.96     12.42 o
  11   3   6       80.01       83.68     10.56 o
  12   3   6       45.22       52.23      9.75 o
  13   3   6        8.85       15.44     10.04 o
 -13   4   6       31.84       38.10     12.33 o
 -12   4   6       42.62       45.46     12.37 o
 -11   4   6       49.33       36.34      8.19 o
 -10   4   6      178.09      201.15     10.50 o
  -9   4   6      247.40      260.96     13.69 o
  -8   4   6      294.52      269.22     18.36 o
  -7   4   6      628.62      631.56     13.55 o
  -6   4   6      215.92      230.62      7.89 o
  -5   4   6      294.88      304.68      8.56 o
  -4   4   6      570.94      586.58     12.02 o
  -3   4   6      645.42      650.85     12.11 o
  -2   4   6      578.61      573.69     11.12 o
  -1   4   6      797.33      747.97     17.40 o
   0   4   6      749.72      762.55     14.60 o
   1   4   6      790.56      700.19     22.09 o
   2   4   6      561.64      546.70     11.95 o
   3   4   6      615.70      615.70     17.08 o
   4   4   6      576.76      580.31     21.89 o
   5   4   6      306.76      303.42     12.62 o
   6   4   6      215.59      219.89     11.47 o
   7   4   6      630.98      593.44     19.17 o
   8   4   6      300.51      274.14     13.74 o
   9   4   6      251.98      226.61     15.05 o
  10   4   6      176.17      180.95     13.05 o
  11   4   6       47.89       41.37     12.78 o
  12   4   6       43.04       59.86     12.59 o
  13   4   6       31.88       14.09     10.99 o
 -13   5   6       12.85        4.65      9.96 o
 -12   5   6       28.58       29.26     11.10 o
 -11   5   6       19.00       18.71      7.34 o
 -10   5   6       91.51      105.19      9.64 o
  -9   5   6        0.15        5.77      5.06 o
  -8   5   6      463.22      460.04     16.77 o
  -7   5   6      111.67       95.72      5.78 o
  -6   5   6      132.54      150.32      8.68 o
  -5   5   6      957.75      893.97     15.74 o
  -4   5   6      304.56      335.91      8.32 o
  -3   5   6       33.24       25.63      3.37 o
  -2   5   6     1440.45     1458.77     21.68 o
  -1   5   6     2697.80     2608.73     35.67 o
   0   5   6     5758.05     5677.60     81.34 o
   1   5   6     2722.17     2601.37     39.85 o
   2   5   6     1442.24     1393.24     29.49 o
   3   5   6       33.18       31.07      8.69 o
   4   5   6      306.61      315.85     12.48 o
   5   5   6      951.50      863.10     22.55 o
   6   5   6      132.98      150.68     10.15 o
   7   5   6      117.47      106.76     11.13 o
   8   5   6      460.64      456.77     20.34 o
   9   5   6        0.12       -5.22      6.13 o
  10   5   6       91.44       97.95     10.96 o
  11   5   6       18.00       20.58      8.21 o
  12   5   6       28.99       35.70     11.73 o
  13   5   6       12.72       13.11     10.45 o
 -12   6   6       16.92       25.55     11.33 o
 -11   6   6       58.55       78.06     15.31 o
 -10   6   6      116.30      131.32     10.30 o
  -9   6   6       21.12       19.97      6.68 o
  -8   6   6      189.61      190.26      9.05 o
  -7   6   6      166.59      162.97      6.97 o
  -6   6   6       25.81       36.19      4.04 o
  -5   6   6       66.75       66.87      4.36 o
  -4   6   6       52.37       55.59      3.92 o
  -3   6   6      130.56      121.34      5.12 o
  -2   6   6     2483.21     2478.17     39.53 o
  -1   6   6     1025.05     1120.60     27.65 o
   0   6   6      158.23      182.66      6.18 o
   1   6   6     1061.23     1161.89     24.98 o
   2   6   6     2473.72     2462.77     46.22 o
   3   6   6      129.93      118.01      8.15 o
   4   6   6       50.98       46.94     10.37 o
   5   6   6       71.90       71.88      7.72 o
   6   6   6       27.05       16.60      7.71 o
   7   6   6      167.58      159.29     18.91 o
   8   6   6      191.18      169.57     11.73 o
   9   6   6       19.60       22.36      7.58 o
  10   6   6      113.75       91.36     10.83 o
  11   6   6       58.82       70.54     14.05 o
  12   6   6       17.47       21.53     10.98 o
 -12   7   6       16.82        1.99      9.61 o
 -11   7   6       13.90       12.75     16.85 o
 -10   7   6       27.21       15.69      6.67 o
  -9   7   6      114.86      122.68      9.39 o
  -8   7   6      220.67      200.15     10.95 o
  -7   7   6      109.27      100.18      6.66 o
  -6   7   6       98.05       98.67      5.20 o
  -5   7   6      530.86      518.65     11.59 o
  -4   7   6      278.28      258.21      7.48 o
  -3   7   6        4.93        3.07      2.80 o
  -2   7   6      560.54      497.21     13.79 o
  -1   7   6      948.40      995.36     18.61 o
   0   7   6     2260.52     2342.41     37.47 o
   1   7   6      945.23      954.12     22.55 o
   2   7   6      555.41      508.13     25.95 o
   3   7   6        6.39        2.84      4.95 o
   4   7   6      269.96      232.54     11.30 o
   5   7   6      524.53      507.14     24.36 o
   6   7   6       99.41       94.76      8.98 o
   7   7   6      112.73       92.66      9.62 o
   8   7   6      221.99      216.88     13.26 o
   9   7   6      116.00      117.13     11.33 o
  10   7   6       26.48       31.82      8.55 o
  11   7   6       13.82        9.62     10.11 o
  12   7   6       17.87       13.04     10.11 o
 -11   8   6        7.69       10.28     11.07 o
 -10   8   6       15.00       20.90     10.10 o
  -9   8   6        3.38       10.02      6.06 o
  -8   8   6      133.78      140.04      9.40 o
  -7   8   6       66.31       82.12     10.23 o
  -6   8   6      159.38      164.58      7.47 o
  -5   8   6      536.28      494.29     10.26 o
  -4   8   6       18.07        5.91      3.00 o
  -3   8   6      339.42      328.95      8.13 o
  -2   8   6      502.30      439.31     13.65 o
  -1   8   6      416.95      422.68      9.33 o
   0   8   6      188.00      163.71      7.42 o
   1   8   6      406.65      400.25     13.69 o
   2   8   6      497.28      447.33     20.47 o
   3   8   6      352.21      337.01     13.64 o
   4   8   6       18.21        7.68      5.98 o
   5   8   6      531.52      522.95     29.31 o
   6   8   6      158.88      152.77     10.73 o
   7   8   6       67.48       71.03      9.09 o
   8   8   6      131.92      155.04     11.74 o
   9   8   6        3.88       -1.44      8.78 o
  10   8   6       14.68       16.79      8.26 o
  11   8   6        8.23       -5.02     12.38 o
 -11   9   6       64.20       56.02     27.19 o
 -10   9   6       17.48       12.13     18.30 o
  -9   9   6      120.47      123.22     14.88 o
  -8   9   6       70.34       80.70      7.78 o
  -7   9   6       42.84       62.49      7.81 o
  -6   9   6       61.09       56.88      4.61 o
  -5   9   6       62.45       58.70      6.56 o
  -4   9   6       65.67       69.03      4.18 o
  -3   9   6      544.75      559.01     11.13 o
  -2   9   6       27.08       23.22      3.39 o
  -1   9   6      159.29      150.81      8.35 o
   0   9   6        2.49       -2.39      4.64 o
   1   9   6      160.67      135.09      8.85 o
   2   9   6       25.87       20.33      6.09 o
   3   9   6      532.90      540.17     17.48 o
   4   9   6       66.33       73.19      8.34 o
   5   9   6       59.88       53.99      8.09 o
   6   9   6       60.68       53.15     14.43 o
   7   9   6       44.44       46.28      8.66 o
   8   9   6       69.92       71.58      9.91 o
   9   9   6      120.90      114.38     18.49 o
  10   9   6       18.57       20.00     16.79 o
  11   9   6       63.83       63.27     13.34 o
 -10  10   6       11.82       13.77      9.92 o
  -9  10   6       47.50       52.76     13.04 o
  -8  10   6       74.72       98.00     13.72 o
  -7  10   6       20.40       22.67     10.15 o
  -6  10   6       89.02       85.54     11.94 o
  -5  10   6      176.49      169.27     22.78 o
  -4  10   6      199.75      229.11     10.57 o
  -3  10   6      172.26      191.31      8.24 o
  -2  10   6      477.39      460.10     14.05 o
  -1  10   6       75.28       74.71      7.03 o
   0  10   6      460.56      442.20     14.84 o
   1  10   6       79.43       82.68      7.95 o
   2  10   6      474.93      484.06     29.59 o
   3  10   6      167.91      162.80     10.67 o
   4  10   6      200.34      205.28     11.93 o
   5  10   6      174.28      176.18     16.49 o
   6  10   6       88.93       96.07      9.91 o
   7  10   6       21.04       10.34      7.64 o
   8  10   6       76.05       76.09     10.14 o
   9  10   6       47.30       62.96     16.33 o
  10  10   6       11.85       -7.29     16.50 o
  -9  11   6       13.13       -0.64     13.60 o
  -8  11   6       28.24       26.21     15.81 o
  -7  11   6       17.17        3.02     13.77 o
  -6  11   6        0.34      -12.26     12.26 o
  -5  11   6      255.56      247.89     26.96 o
  -4  11   6       72.07       92.85      7.52 o
  -3  11   6        1.83       -2.64     10.63 o
  -2  11   6       12.72        4.13      6.14 o
  -1  11   6      114.71      115.79     16.33 o
   0  11   6       92.95       89.56      7.98 o
   1  11   6      111.20      117.00      8.85 o
   2  11   6       11.82        5.37      6.06 o
   3  11   6        2.18       -0.35      5.88 o
   4  11   6       69.72       77.39      9.00 o
   5  11   6      260.22      260.12     23.18 o
   6  11   6        0.16       -3.61      6.57 o
   7  11   6       16.41       13.27      9.09 o
   8  11   6       28.39       20.03     10.31 o
   9  11   6       13.13       26.15     10.33 o
  -8  12   6       50.16       45.03     18.65 o
  -7  12   6       36.97       24.23     16.74 o
  -6  12   6        2.40       -3.08     14.76 o
  -5  12   6       41.93       57.29     17.20 o
  -4  12   6      195.18      186.58     19.26 o
  -3  12   6       69.70       78.87      8.69 o
  -2  12   6      130.22      126.82     10.85 o
  -1  12   6      211.55      199.29     13.08 o
   0  12   6      194.91      188.08     14.93 o
   1  12   6      212.90      192.75     13.80 o
   2  12   6      135.89      154.08     12.87 o
   3  12   6       68.61       76.53     11.09 o
   4  12   6      194.34      198.04     12.07 o
   5  12   6       42.55       53.81     12.00 o
   6  12   6        2.66        7.84      8.61 o
   7  12   6       35.30       36.76     10.72 o
   8  12   6       50.81       59.82     12.18 o
  -6  13   6        4.71        2.44     12.55 o
  -5  13   6       60.81       97.50     19.87 o
  -4  13   6       14.71        9.08      6.24 o
  -3  13   6       63.95       61.53      8.19 o
  -2  13   6       40.89       29.50     10.92 o
  -1  13   6       40.07       43.76     12.99 o
   0  13   6        0.25       -2.21      6.77 o
   1  13   6       37.67       36.13      8.84 o
   2  13   6       41.06       28.68      8.93 o
   3  13   6       63.27       56.06     10.17 o
   4  13   6       15.00       -2.87      9.09 o
   5  13   6       60.35       60.30     19.96 o
   6  13   6        4.32       -8.41      8.41 o
  -5  14   6       34.83       36.96     16.27 o
  -4  14   6       20.60       38.09      7.01 o
  -3  14   6       13.39        8.05      6.76 o
  -2  14   6       50.22       42.85      8.62 o
  -1  14   6       33.15       22.11     12.09 o
   0  14   6       36.90       42.49      9.33 o
   1  14   6       32.95       37.22      9.25 o
   2  14   6       49.75       47.00     10.15 o
   3  14   6       12.86       10.21      8.65 o
   4  14   6       19.33       31.10     12.06 o
   5  14   6       34.44       53.34     16.33 o
   0  15   6       38.33       33.47     12.49 o
   1   0   7     2578.02     2552.80     39.87 o
   2   0   7     1873.79     1853.13     30.69 o
   3   0   7      839.23      919.72     18.28 o
   4   0   7      488.74      459.56     19.51 o
   5   0   7     1578.69     1360.34     25.32 o
   6   0   7      318.53      337.27     11.27 o
   7   0   7      388.82      332.59     11.59 o
   8   0   7      402.73      406.88     13.25 o
   9   0   7      242.11      239.09     11.19 o
  10   0   7      301.51      317.80     12.81 o
  11   0   7      180.37      205.22     14.23 o
  12   0   7       31.29       21.32      8.24 o
  13   0   7        0.36       -0.24      7.57 o
 -13   1   7       52.31       53.89     12.44 o
 -12   1   7       31.33       19.70      7.90 o
 -11   1   7       38.28       34.57      7.17 o
 -10   1   7       59.25       57.36      7.72 o
  -9   1   7      229.25      207.09     10.49 o
  -8   1   7      146.52      151.39      8.89 o
  -7   1   7       40.09       35.70      8.16 o
  -6   1   7      725.42      713.37     17.39 o
  -5   1   7      143.38      158.30      9.57 o
  -4   1   7      526.41      477.73     16.93 o
  -3   1   7      146.29      158.66      7.07 o
  -2   1   7      692.55      648.20     14.23 o
  -1   1   7       35.55       26.96      4.10 o
   0   1   7      733.06      772.23     15.76 o
   1   1   7       40.37       36.61      4.30 o
   2   1   7      672.52      633.87     14.17 o
   3   1   7      149.13      148.45      6.93 o
   4   1   7      517.11      485.37     18.49 o
   5   1   7      137.26      147.78      7.53 o
   6   1   7      727.91      696.51     16.75 o
   7   1   7       38.09       35.17      5.77 o
   8   1   7      144.43      152.21      8.69 o
   9   1   7      227.49      218.10     11.23 o
  10   1   7       61.87       46.17     10.29 o
  11   1   7       41.19       46.06      8.88 o
  12   1   7       33.57       24.49      9.18 o
  13   1   7       51.92       34.35      9.42 o
 -13   2   7       19.41       15.86     13.63 o
 -12   2   7       62.59       53.88      9.40 o
 -11   2   7      225.87      224.81     11.83 o
 -10   2   7       11.86        4.48      5.73 o
  -9   2   7      174.36      171.62      9.86 o
  -8   2   7      106.20      111.87      8.16 o
  -7   2   7      249.74      228.03     10.41 o
  -6   2   7      762.99      790.44     18.02 o
  -5   2   7      875.85      927.78     19.17 o
  -4   2   7      466.35      459.13     12.09 o
  -3   2   7       74.23       89.31      7.36 o
  -2   2   7      705.89      763.67     15.87 o
  -1   2   7     1357.65     1325.25     36.16 o
   0   2   7       81.41       71.42      6.09 o
   1   2   7     1349.28     1313.52     26.56 o
   2   2   7      707.54      745.60     15.73 o
   3   2   7       69.19       92.06      7.61 o
   4   2   7      471.82      443.16     11.93 o
   5   2   7      848.21      901.42     18.95 o
   6   2   7      770.44      786.65     21.76 o
   7   2   7      253.95      232.13     10.46 o
   8   2   7      101.97      103.70      7.70 o
   9   2   7      175.71      173.55     14.88 o
  10   2   7       12.20        4.61      7.28 o
  11   2   7      221.82      215.55     14.17 o
  12   2   7       63.12       56.09     10.19 o
  13   2   7       18.81       33.61      9.41 o
 -13   3   7        3.02       -1.05     14.70 o
 -12   3   7        1.19       -7.87      7.87 o
 -11   3   7       14.00       18.81      6.47 o
 -10   3   7       72.44       72.52      7.94 o
  -9   3   7      117.63      123.73      8.79 o
  -8   3   7      510.68      532.19     15.26 o
  -7   3   7       44.30       39.43      5.78 o
  -6   3   7      657.09      639.55     15.83 o
  -5   3   7      978.78      923.93     24.17 o
  -4   3   7      909.56      948.73     23.85 o
  -3   3   7      358.95      342.58      9.05 o
  -2   3   7     2206.03     2170.54     35.13 o
  -1   3   7      367.23      380.10     10.35 o
   0   3   7        0.22       -2.36      3.21 o
   1   3   7      364.46      384.14     10.34 o
   2   3   7     2257.14     2181.30     35.00 o
   3   3   7      360.01      364.23     12.59 o
   4   3   7      907.49      913.82     22.64 o
   5   3   7      963.18      954.25     19.08 o
   6   3   7      652.80      657.05     15.32 o
   7   3   7       44.10       36.35      5.23 o
   8   3   7      519.21      536.01     19.04 o
   9   3   7      120.28      118.41     10.74 o
  10   3   7       73.62       71.03     11.05 o
  11   3   7       14.09       14.41      7.63 o
  12   3   7        1.11       -7.25      7.25 o
  13   3   7        2.77       -7.49      7.49 o
 -13   4   7        9.39       14.18     15.81 o
 -12   4   7       22.94       18.89      8.17 o
 -11   4   7       77.03       98.75     10.27 o
 -10   4   7       19.66       14.66      7.38 o
  -9   4   7      180.04      162.12      9.41 o
  -8   4   7      121.55      115.63      8.09 o
  -7   4   7       41.57       38.97      5.78 o
  -6   4   7       12.71        7.99      3.97 o
  -5   4   7       80.31       81.36      5.59 o
  -4   4   7      158.36      149.26      6.32 o
  -3   4   7      325.54      331.94     11.00 o
  -2   4   7      364.18      376.55      9.84 o
  -1   4   7      819.50      874.22     15.32 o
   0   4   7      313.08      344.93      9.86 o
   1   4   7      829.66      867.36     20.78 o
   2   4   7      357.08      346.46      9.70 o
   3   4   7      323.18      303.38     12.24 o
   4   4   7      164.64      156.34     10.06 o
   5   4   7       84.29       85.84     13.37 o
   6   4   7       11.87        6.29      6.69 o
   7   4   7       42.41       45.38      7.78 o
   8   4   7      118.52      114.23     10.46 o
   9   4   7      179.97      190.24     15.28 o
  10   4   7       20.25       12.24     10.02 o
  11   4   7       74.58       88.31     11.11 o
  12   4   7       23.32       25.10      8.90 o
  13   4   7       10.25       -1.39     25.07 o
 -12   5   7        6.79        5.83      7.42 o
 -11   5   7       17.11       14.80      7.26 o
 -10   5   7      170.02      150.70     11.28 o
  -9   5   7       98.28       97.65      8.01 o
  -8   5   7       10.54       13.74      5.43 o
  -7   5   7        2.47        2.57      5.59 o
  -6   5   7       22.04       17.94      4.10 o
  -5   5   7      230.49      222.14      9.44 o
  -4   5   7      337.46      340.83      9.00 o
  -3   5   7      266.03      304.33     11.69 o
  -2   5   7      905.70      921.60     16.04 o
  -1   5   7      548.00      518.48     11.91 o
   0   5   7       11.40       -2.85      3.12 o
   1   5   7      546.86      510.39     12.05 o
   2   5   7      920.65      934.45     22.45 o
   3   5   7      267.32      287.77     20.52 o
   4   5   7      328.42      336.49     13.47 o
   5   5   7      225.38      247.08     12.25 o
   6   5   7       21.37       13.59      6.73 o
   7   5   7        2.84        0.86      6.36 o
   8   5   7       12.00       14.71      7.61 o
   9   5   7       99.05       97.72     10.61 o
  10   5   7      170.32      169.37     13.15 o
  11   5   7       17.62        1.75      7.68 o
  12   5   7        6.52       23.94      8.68 o
 -12   6   7       33.28       30.30     13.66 o
 -11   6   7       74.93       63.01      8.88 o
 -10   6   7       22.36       17.32      6.85 o
  -9   6   7       46.85       54.45      7.92 o
  -8   6   7       77.49       83.95      7.33 o
  -7   6   7       16.40        8.21      4.84 o
  -6   6   7      195.63      194.19      7.53 o
  -5   6   7       45.96       59.32      5.53 o
  -4   6   7       58.78       49.98      4.56 o
  -3   6   7       37.74       41.44      4.07 o
  -2   6   7      507.28      500.79     13.69 o
  -1   6   7      309.69      303.85      8.44 o
   0   6   7      485.51      510.21     13.84 o
   1   6   7      294.83      287.69     11.76 o
   2   6   7      516.08      471.64     23.37 o
   3   6   7       38.85       57.62      6.98 o
   4   6   7       58.61       53.80      7.37 o
   5   6   7       43.69       53.97      7.58 o
   6   6   7      202.45      203.57     11.85 o
   7   6   7       18.12       26.23      7.74 o
   8   6   7       75.29       75.88      9.86 o
   9   6   7       46.32       50.50     10.65 o
  10   6   7       23.57       32.44      8.62 o
  11   6   7       73.93       75.83     10.90 o
  12   6   7       33.83       28.39     10.12 o
 -11   7   7        5.72        7.22      6.96 o
 -10   7   7        5.59        5.18      6.48 o
  -9   7   7       49.99       46.63      7.43 o
  -8   7   7      433.62      429.02     15.81 o
  -7   7   7        8.79        2.97      4.54 o
  -6   7   7       15.13       15.90      4.62 o
  -5   7   7       33.72       31.34      5.46 o
  -4   7   7      194.45      187.68      6.83 o
  -3   7   7      556.49      594.13     14.72 o
  -2   7   7      370.26      373.40      9.20 o
  -1   7   7      193.87      202.99      8.21 o
   0   7   7      947.71      994.47     19.83 o
   1   7   7      191.46      185.46     10.14 o
   2   7   7      376.76      330.11     13.16 o
   3   7   7      540.48      569.48     23.45 o
   4   7   7      192.19      180.64     15.98 o
   5   7   7       35.91       43.77      7.67 o
   6   7   7       15.32        6.70      6.49 o
   7   7   7        7.07        4.93      6.85 o
   8   7   7      429.75      427.22     20.60 o
   9   7   7       50.76       44.45      9.15 o
  10   7   7        5.38        7.27      8.92 o
  11   7   7        5.62        7.50      8.07 o
 -11   8   7        9.90       14.58     10.78 o
 -10   8   7       29.64       31.44      9.96 o
  -9   8   7        6.17        4.29      8.28 o
  -8   8   7       63.40       51.38      7.40 o
  -7   8   7      108.65      129.05      8.79 o
  -6   8   7       31.27       36.40      6.01 o
  -5   8   7       93.56       88.36      5.15 o
  -4   8   7       93.44       88.62      5.13 o
  -3   8   7      416.31      376.53      9.41 o
  -2   8   7      849.52      806.79     15.71 o
  -1   8   7       64.35       56.62      4.48 o
   0   8   7      184.01      168.85      7.97 o
   1   8   7       65.37       60.11      7.39 o
   2   8   7      851.29      781.19     21.31 o
   3   8   7      423.25      376.19     14.86 o
   4   8   7       97.67       94.89      8.78 o
   5   8   7      100.42       94.77      9.22 o
   6   8   7       31.76       35.36      7.95 o
   7   8   7      110.11      133.59     11.24 o
   8   8   7       64.65       67.95      9.79 o
   9   8   7        6.43        4.72      7.29 o
  10   8   7       30.02       33.64     14.19 o
  11   8   7        9.77        7.29      8.25 o
 -10   9   7        2.77       23.95     11.07 o
  -9   9   7       51.48       52.86      7.53 o
  -8   9   7       65.06       85.92     12.69 o
  -7   9   7      147.96      138.77      9.32 o
  -6   9   7       28.45       38.46      5.78 o
  -5   9   7      105.10      112.70     15.67 o
  -4   9   7      265.24      261.84      7.82 o
  -3   9   7       12.81       13.36      4.31 o
  -2   9   7      385.87      360.06     10.74 o
  -1   9   7      947.57      938.54     22.61 o
   0   9   7        0.42       -4.99      4.99 o
   1   9   7      931.95      921.08     37.93 o
   2   9   7      377.16      344.17     14.28 o
   3   9   7       13.88       21.62      6.90 o
   4   9   7      265.84      252.85     13.21 o
   5   9   7      106.01      120.84     10.43 o
   6   9   7       28.61       28.70      7.76 o
   7   9   7      146.39      126.65     12.21 o
   8   9   7       62.88       80.32     10.36 o
   9   9   7       50.08       57.78      9.83 o
  10   9   7        3.12        4.40      8.22 o
  -9  10   7       10.54       10.63     14.53 o
  -8  10   7       38.63       48.55      8.75 o
  -7  10   7       45.27       70.60     11.39 o
  -6  10   7      264.15      284.32     15.72 o
  -5  10   7        6.87       16.87     13.71 o
  -4  10   7      148.26      170.37     22.17 o
  -3  10   7       92.43      108.01     10.78 o
  -2  10   7       75.68       80.60      7.34 o
  -1  10   7      255.68      242.03     11.42 o
   0  10   7       30.39       31.13      8.20 o
   1  10   7      260.01      226.05     11.65 o
   2  10   7       75.60       84.81      8.76 o
   3  10   7       93.21      118.17      9.88 o
   4  10   7      150.84      173.77     11.39 o
   5  10   7        7.42       11.53      6.62 o
   6  10   7      268.04      286.43     15.04 o
   7  10   7       42.98       65.49     17.27 o
   8  10   7       38.62       33.69      9.03 o
   9  10   7       11.06       12.59      8.52 o
  -8  11   7       33.83        9.94     15.22 o
  -7  11   7        8.51       -3.95     12.90 o
  -6  11   7       64.37      118.71     22.26 o
  -5  11   7       31.32       38.87     16.56 o
  -4  11   7       51.46       67.18      8.63 o
  -3  11   7      146.52      149.54     10.94 o
  -2  11   7       69.57       73.23      9.05 o
  -1  11   7      191.12      213.25     22.75 o
   0  11   7        1.90       -3.28      5.36 o
   1  11   7      188.53      206.86     14.53 o
   2  11   7       66.21       58.86      8.07 o
   3  11   7      150.08      142.79     10.51 o
   4  11   7       51.62       51.26      8.42 o
   5  11   7       29.79       25.56      7.70 o
   6  11   7       63.86       90.87     10.32 o
   7  11   7        9.26        1.57      7.58 o
   8  11   7       34.35       27.32      8.68 o
  -7  12   7        7.80        9.24     14.99 o
  -6  12   7      222.25      256.14     28.47 o
  -5  12   7        1.42        4.07     14.24 o
  -4  12   7        7.25       16.87      6.27 o
  -3  12   7        5.46        8.57      6.35 o
  -2  12   7       14.13        5.65      6.40 o
  -1  12   7        8.84        5.98      6.61 o
   0  12   7        2.77       -5.84      6.47 o
   1  12   7        9.90       -5.01      6.99 o
   2  12   7       14.56       12.83     10.84 o
   3  12   7        4.92       13.81      6.89 o
   4  12   7        7.56        1.49      6.90 o
   5  12   7        1.20        1.32      7.25 o
   6  12   7      221.95      232.96     14.35 o
   7  12   7        7.30        2.73      7.46 o
  -6  13   7        2.67       24.23     15.98 o
  -5  13   7       12.38        7.55     13.19 o
  -4  13   7        6.22       11.35      5.75 o
  -3  13   7       37.43       51.71     22.08 o
  -2  13   7        0.41        4.84      7.12 o
  -1  13   7       14.76       13.73      7.99 o
   0  13   7       39.29       58.84      9.67 o
   1  13   7       15.00       19.33      8.26 o
   2  13   7        0.43       -6.24      8.14 o
   3  13   7       35.88       49.81     10.79 o
   4  13   7        6.33        3.04     17.40 o
   5  13   7       12.56        1.71      8.83 o
   6  13   7        2.58       22.58     10.02 o
  -4  14   7       10.88       -5.35      7.03 o
  -3  14   7       18.55       10.22     16.33 o
  -2  14   7       19.82       17.89     13.54 o
  -1  14   7       11.38       16.64     10.87 o
   0  14   7       16.79       35.49      9.07 o
   1  14   7       11.00        7.24      8.11 o
   2  14   7       20.50       25.62      9.62 o
   3  14   7       18.93        6.19      8.80 o
   4  14   7       10.69       -2.79     11.97 o
   0   0   8      101.44       79.21      9.50 o
   1   0   8      790.30      795.07     16.85 o
   2   0   8      994.32      892.70     18.37 o
   3   0   8      148.29      176.08      7.81 o
   4   0   8      493.41      569.51     17.63 o
   5   0   8      179.54      167.41      8.30 o
   6   0   8     2931.38     2801.87     46.49 o
   7   0   8      228.83      205.99     17.87 o
   8   0   8      315.67      316.54     12.52 o
   9   0   8        5.48       12.59      6.00 o
  10   0   8      127.08      130.30     11.31 o
  11   0   8       17.63       19.67      7.92 o
  12   0   8        5.86        4.51      7.09 o
  13   0   8        4.76       12.76      8.23 o
 -13   1   8        0.32       -1.41      8.70 o
 -12   1   8        8.69       -2.93      6.94 o
 -11   1   8       24.93       35.88      8.98 o
 -10   1   8       64.83       50.43      7.60 o
  -9   1   8       60.43       69.33      7.68 o
  -8   1   8      122.38      112.73      8.49 o
  -7   1   8      195.15      208.33      9.97 o
  -6   1   8      317.58      340.15     16.23 o
  -5   1   8      111.37      131.13     10.32 o
  -4   1   8      113.58      106.08      8.32 o
  -3   1   8       93.18       88.69      9.50 o
  -2   1   8      131.99      108.81      6.47 o
  -1   1   8     1572.49     1598.10     36.79 o
   0   1   8        9.34        2.41      3.67 o
   1   1   8     1567.50     1586.66     27.75 o
   2   1   8      131.59      103.80      6.20 o
   3   1   8       98.39       93.53      6.19 o
   4   1   8      117.80      128.28      8.40 o
   5   1   8      108.90      118.32     15.78 o
   6   1   8      310.98      317.16     11.75 o
   7   1   8      195.75      211.14     10.06 o
   8   1   8      121.28       91.29      7.90 o
   9   1   8       61.14       61.34      9.14 o
  10   1   8       63.63       53.92      9.13 o
  11   1   8       25.29       15.36      7.68 o
  12   1   8        9.02        3.12      7.91 o
  13   1   8        0.32       -6.10      7.38 o
 -13   2   8        3.24       11.41      9.86 o
 -12   2   8        4.94       10.68      8.17 o
 -11   2   8       20.93       16.21      6.69 o
 -10   2   8       33.92       30.10      6.75 o
  -9   2   8      136.38      148.00     12.87 o
  -8   2   8      161.27      144.44      9.06 o
  -7   2   8      198.98      202.26      9.91 o
  -6   2   8     2154.62     2183.81     37.98 o
  -5   2   8      263.69      252.51     10.09 o
  -4   2   8       77.94       79.89     10.31 o
  -3   2   8       28.02       26.18      4.67 o
  -2   2   8      762.56      747.45     16.30 o
  -1   2   8        5.93        7.59      3.87 o
   0   2   8        9.68       17.67      4.24 o
   1   2   8        5.52        5.23      3.85 o
   2   2   8      773.30      747.80     16.29 o
   3   2   8       34.45       39.74      5.79 o
   4   2   8       85.09       84.66      6.13 o
   5   2   8      267.00      249.64     13.07 o
   6   2   8     2142.19     2207.12     37.83 o
   7   2   8      200.35      186.50      9.37 o
   8   2   8      154.16      141.07      8.73 o
   9   2   8      134.65      157.46     12.04 o
  10   2   8       34.09       29.38      8.40 o
  11   2   8       19.90        9.59      8.16 o
  12   2   8        5.07       15.09      8.11 o
  13   2   8        3.42        5.83      8.21 o
 -12   3   8        7.79       -2.18     10.69 o
 -11   3   8        9.21       10.09      6.33 o
 -10   3   8        3.58        2.80      5.73 o
  -9   3   8      119.92      139.61      9.19 o
  -8   3   8       53.96       51.33      8.18 o
  -7   3   8      233.14      229.17     12.90 o
  -6   3   8       93.80       86.40      7.11 o
  -5   3   8      653.03      631.03     18.33 o
  -4   3   8       42.45       57.52      5.65 o
  -3   3   8      404.68      381.22     11.23 o
  -2   3   8      133.97      120.40      6.75 o
  -1   3   8     1414.54     1408.79     25.56 o
   0   3   8      179.14      196.88     10.35 o
   1   3   8     1394.35     1449.63     29.87 o
   2   3   8      141.68      123.21      6.61 o
   3   3   8      403.29      371.09     12.45 o
   4   3   8       44.91       60.61      9.01 o
   5   3   8      650.84      650.49     19.63 o
   6   3   8       92.88       85.58      9.28 o
   7   3   8      239.41      237.19     11.11 o
   8   3   8       56.67       51.78      9.03 o
   9   3   8      114.46      106.69     13.89 o
  10   3   8        3.97       -2.06      6.69 o
  11   3   8        9.31       19.22      8.16 o
  12   3   8        8.30        5.98      8.25 o
 -12   4   8       33.39       46.95      9.51 o
 -11   4   8        4.10        0.07      6.73 o
 -10   4   8       28.89       25.77      6.55 o
  -9   4   8      214.00      188.67     10.15 o
  -8   4   8        7.74        6.90      5.29 o
  -7   4   8       49.54       44.57      6.41 o
  -6   4   8      204.01      201.75      9.63 o
  -5   4   8      517.10      483.63     12.39 o
  -4   4   8      408.77      370.82     10.09 o
  -3   4   8      612.01      627.47     13.14 o
  -2   4   8       53.12       62.02      5.50 o
  -1   4   8      346.72      320.39     15.67 o
   0   4   8     1411.26     1468.71     26.16 o
   1   4   8      346.94      324.10     18.35 o
   2   4   8       57.95       69.15      7.15 o
   3   4   8      624.33      629.07     14.40 o
   4   4   8      409.67      375.70     10.76 o
   5   4   8      516.19      475.82     16.72 o
   6   4   8      206.01      200.97     11.96 o
   7   4   8       47.98       58.25      8.48 o
   8   4   8        7.73       17.90     10.35 o
   9   4   8      208.50      196.50     18.98 o
  10   4   8       29.98       28.52      8.59 o
  11   4   8        3.93        8.85      7.42 o
  12   4   8       34.62       23.90      9.19 o
 -12   5   8        3.28        5.20      8.44 o
 -11   5   8        6.40        2.20      6.51 o
 -10   5   8        5.13        2.78      8.15 o
  -9   5   8       46.62       54.75      7.19 o
  -8   5   8       95.23      117.42      8.37 o
  -7   5   8        2.18        1.79      4.91 o
  -6   5   8      165.63      172.89     11.71 o
  -5   5   8      522.82      481.88     11.90 o
  -4   5   8      589.19      538.65     16.36 o
  -3   5   8      330.49      346.44      9.47 o
  -2   5   8       22.72       21.61      4.02 o
  -1   5   8      790.48      767.48     16.69 o
   0   5   8        7.53        1.78      3.90 o
   1   5   8      787.97      790.86     32.77 o
   2   5   8       20.71       15.78      3.88 o
   3   5   8      330.30      349.96     13.83 o
   4   5   8      587.70      572.21     27.76 o
   5   5   8      525.25      512.16     17.75 o
   6   5   8      165.75      162.29     11.28 o
   7   5   8        2.25        6.40      8.37 o
   8   5   8      101.53      101.00     10.68 o
   9   5   8       46.14       46.11      9.04 o
  10   5   8        5.69        2.76      7.43 o
  11   5   8        6.69       14.53     12.16 o
  12   5   8        3.65        4.17      8.10 o
 -11   6   8        1.40       -6.25      6.25 o
 -10   6   8       14.17        4.98      6.55 o
  -9   6   8      102.33      103.35      9.48 o
  -8   6   8       29.44       22.55      6.79 o
  -7   6   8      601.48      573.16     15.75 o
  -6   6   8       74.15       90.56     10.58 o
  -5   6   8      428.25      387.62     10.47 o
  -4   6   8      565.88      570.93     12.56 o
  -3   6   8      541.75      552.58     11.99 o
  -2   6   8      230.14      220.48      7.76 o
  -1   6   8      685.12      684.83     13.69 o
   0   6   8       49.88       35.62      6.25 o
   1   6   8      677.90      670.51     14.82 o
   2   6   8      236.15      213.00     10.83 o
   3   6   8      533.24      504.83     17.11 o
   4   6   8      565.88      574.80     18.61 o
   5   6   8      417.88      399.15     23.98 o
   6   6   8       80.77       96.11      9.75 o
   7   6   8      600.65      607.91     20.91 o
   8   6   8       29.65       22.12     10.36 o
   9   6   8      101.48       83.40     10.69 o
  10   6   8       13.41       13.38      7.79 o
  11   6   8        1.45       -7.07      7.07 o
 -11   7   8       24.96       25.83      9.07 o
 -10   7   8       56.76       70.07      8.91 o
  -9   7   8       85.79      100.99      9.37 o
  -8   7   8        3.27       -1.88      5.49 o
  -7   7   8       87.81       93.68      7.32 o
  -6   7   8        7.41        8.40      4.92 o
  -5   7   8       11.05        1.53      4.55 o
  -4   7   8      262.90      271.83      8.57 o
  -3   7   8       76.33       67.29      5.11 o
  -2   7   8      159.78      154.22      7.26 o
  -1   7   8       63.67       75.05      6.16 o
   0   7   8      236.26      203.56      8.07 o
   1   7   8       61.62       80.08      9.30 o
   2   7   8      159.86      133.84      9.67 o
   3   7   8       76.49       72.48      8.27 o
   4   7   8      268.26      259.26     13.04 o
   5   7   8       10.87        8.26      7.46 o
   6   7   8        6.73       10.17      6.87 o
   7   7   8       86.63       95.62     10.48 o
   8   7   8        2.13       -1.75      6.82 o
   9   7   8       86.31       92.81     12.04 o
  10   7   8       57.23       47.00     11.15 o
  11   7   8       24.80       26.48     10.02 o
 -10   8   8       13.33       24.37      7.49 o
  -9   8   8       80.05       99.56      9.44 o
  -8   8   8       22.19       25.02      6.61 o
  -7   8   8       12.17        9.87      5.88 o
  -6   8   8       34.52       30.30      6.59 o
  -5   8   8       41.63       39.91      5.64 o
  -4   8   8       91.61       79.44      6.32 o
  -3   8   8      154.24      131.35      7.37 o
  -2   8   8      320.03      318.74     10.64 o
  -1   8   8      203.52      229.57      8.88 o
   0   8   8       22.28        7.61      5.64 o
   1   8   8      212.45      231.92     11.81 o
   2   8   8      322.98      316.66     13.90 o
   3   8   8      159.25      148.92     10.53 o
   4   8   8       88.92       71.03      8.78 o
   5   8   8       41.86       36.45     13.94 o
   6   8   8       37.09       40.76     12.28 o
   7   8   8       11.54       13.59      7.21 o
   8   8   8       21.48       15.43      7.98 o
   9   8   8       80.10       99.06     12.40 o
  10   8   8       14.09       21.85     10.00 o
 -10   9   8       29.84       39.69      8.08 o
  -9   9   8       28.70       32.89      7.14 o
  -8   9   8       11.90        9.57      8.39 o
  -7   9   8       84.84       89.50      8.10 o
  -6   9   8      111.18      103.12     12.62 o
  -5   9   8       15.07       16.92      5.44 o
  -4   9   8       91.07      103.31      7.94 o
  -3   9   8      144.11      143.62      9.06 o
  -2   9   8      233.09      217.94     21.33 o
  -1   9   8       45.80       35.22      6.71 o
   0   9   8       39.58       22.67      6.67 o
   1   9   8       46.52       29.43      7.21 o
   2   9   8      231.89      215.76     13.21 o
   3   9   8      144.81      137.93     10.67 o
   4   9   8       92.45       78.04      9.27 o
   5   9   8       14.93       15.31      7.45 o
   6   9   8      111.02      116.59     10.97 o
   7   9   8       86.20       98.84     11.01 o
   8   9   8       11.72       11.69      7.48 o
   9   9   8       29.28       26.56     18.42 o
  10   9   8       29.94       37.80      9.73 o
  -9  10   8       21.10       15.74     15.69 o
  -8  10   8        6.48       13.47      6.91 o
  -7  10   8       49.52       66.41     12.64 o
  -6  10   8        2.03        2.31      5.82 o
  -5  10   8       17.65       33.45      8.60 o
  -4  10   8       35.72       37.20      7.55 o
  -3  10   8      255.99      260.75     14.30 o
  -2  10   8      222.00      203.88     23.34 o
  -1  10   8       46.61       39.88      6.98 o
   0  10   8      143.08      147.88     10.24 o
   1  10   8       48.15       47.43      7.67 o
   2  10   8      224.67      221.19     12.19 o
   3  10   8      256.49      306.54     14.60 o
   4  10   8       34.44       43.07      8.28 o
   5  10   8       20.54       23.25      7.87 o
   6  10   8        1.93       -6.73      6.73 o
   7  10   8       50.90       69.60     10.20 o
   8  10   8        6.52       20.96      8.30 o
   9  10   8       20.88       13.23      8.57 o
  -8  11   8       49.42       93.04      9.82 o
  -7  11   8       52.76       34.26      8.57 o
  -6  11   8       85.37      112.64      9.76 o
  -5  11   8       15.70       17.30     17.20 o
  -4  11   8       61.49       66.32      8.32 o
  -3  11   8       24.08       28.48      7.48 o
  -2  11   8       76.06       68.86      9.24 o
  -1  11   8       58.21       47.07      8.68 o
   0  11   8        2.44        1.05      8.82 o
   1  11   8       57.40       50.68      7.90 o
   2  11   8       75.09       65.71      8.82 o
   3  11   8       23.05       10.72      6.80 o
   4  11   8       62.01       63.04      9.23 o
   5  11   8       17.21       25.42      8.13 o
   6  11   8       84.59       75.40     10.45 o
   7  11   8       52.05       56.95      9.79 o
   8  11   8       49.81       70.51     17.15 o
  -7  12   8        8.08       11.04     15.75 o
  -6  12   8       36.47       20.40     15.86 o
  -5  12   8       59.81       67.40      8.38 o
  -4  12   8       43.04       50.68      7.95 o
  -3  12   8       63.27       81.39      9.32 o
  -2  12   8        2.13       18.75      7.99 o
  -1  12   8       80.00       86.89     12.64 o
   0  12   8        2.59       -2.15      6.65 o
   1  12   8       78.30       75.22     13.68 o
   2  12   8        2.25        1.26      7.55 o
   3  12   8       64.24       52.21     10.89 o
   4  12   8       42.55       56.89     12.56 o
   5  12   8       61.20       64.77      9.90 o
   6  12   8       35.82       29.76      8.92 o
   7  12   8        7.89       12.69     13.78 o
  -5  13   8       16.47       20.98     15.22 o
  -4  13   8       47.68       67.44     12.38 o
  -3  13   8        0.99       -5.81      5.81 o
  -2  13   8       14.07       35.07     16.50 o
  -1  13   8       66.99       89.83     10.89 o
   0  13   8       63.73       58.07     10.29 o
   1  13   8       65.50       72.59     10.95 o
   2  13   8       14.20       31.49      9.70 o
   3  13   8        0.91       -6.63     14.64 o
   4  13   8       47.04       44.95     19.26 o
   5  13   8       16.71       21.96     10.36 o
  -2  14   8        2.18        0.51      7.73 o
  -1  14   8        7.33       15.37     11.56 o
   0  14   8        9.52        6.08      8.41 o
   1  14   8        7.70        7.63      8.13 o
   2  14   8        2.45        3.20      9.06 o
   1   0   9      256.53      271.29     14.84 o
   2   0   9        4.08       14.06      4.41 o
   3   0   9      207.81      237.11     12.70 o
   4   0   9        6.82        5.37      4.43 o
   5   0   9      379.18      364.60     17.22 o
   6   0   9        6.11       10.95      5.46 o
   7   0   9      312.16      312.21     12.27 o
   8   0   9        0.08       -5.30      5.30 o
   9   0   9       60.32       43.41      7.25 o
  10   0   9       56.93       61.70      9.65 o
  11   0   9        0.18       -5.67      7.03 o
  12   0   9       15.12       17.61      8.11 o
 -12   1   9       18.05       20.61      8.62 o
 -11   1   9       77.50       95.76     11.10 o
 -10   1   9       52.31       61.12      9.44 o
  -9   1   9       34.15       31.60      6.77 o
  -8   1   9        4.42        4.50      5.68 o
  -7   1   9      382.70      379.81     14.41 o
  -6   1   9      948.22      930.44     21.70 o
  -5   1   9      907.93      873.30     19.89 o
  -4   1   9       14.72       12.99      4.84 o
  -3   1   9       20.53       17.24      4.95 o
  -2   1   9      273.34      288.18     10.04 o
  -1   1   9      702.01      653.81     15.49 o
   0   1   9      113.03      111.23      6.77 o
   1   1   9      703.05      656.69     17.02 o
   2   1   9      270.86      264.00      9.87 o
   3   1   9       20.79       20.28      4.75 o
   4   1   9       12.72       17.44      4.93 o
   5   1   9      907.48      862.38     19.75 o
   6   1   9      955.64      924.52     21.06 o
   7   1   9      383.42      408.40     14.50 o
   8   1   9        5.13       -2.27      5.53 o
   9   1   9       34.27       10.66      7.15 o
  10   1   9       52.26       53.26     11.57 o
  11   1   9       77.72       82.28     11.50 o
  12   1   9       17.79       31.98      9.17 o
 -12   2   9       25.93       20.79      8.76 o
 -11   2   9       28.52       30.27      8.54 o
 -10   2   9       31.73       35.66      7.37 o
  -9   2   9       53.33       49.18      7.56 o
  -8   2   9       30.73       32.11      6.42 o
  -7   2   9      734.40      676.67     18.25 o
  -6   2   9      149.74      145.63      8.90 o
  -5   2   9      150.89      158.61      9.31 o
  -4   2   9      355.56      352.32     11.93 o
  -3   2   9       30.64       36.32      5.24 o
  -2   2   9       33.63       20.32      4.78 o
  -1   2   9      995.50     1017.27     20.73 o
   0   2   9       62.36       46.02      5.36 o
   1   2   9     1001.87     1046.30     20.88 o
   2   2   9       30.41       12.28      4.32 o
   3   2   9       29.65       33.77      5.14 o
   4   2   9      355.89      363.17     11.73 o
   5   2   9      155.56      168.69      8.76 o
   6   2   9      147.41      125.87      9.43 o
   7   2   9      738.47      707.26     18.17 o
   8   2   9       32.37       35.93      8.18 o
   9   2   9       55.27       29.32     12.21 o
  10   2   9       32.49       23.49     10.84 o
  11   2   9       28.79       34.66     11.24 o
  12   2   9       25.45       22.53      8.51 o
 -12   3   9        2.78       -3.58      8.27 o
 -11   3   9       56.29       48.88     10.81 o
 -10   3   9       29.19       16.03      7.27 o
  -9   3   9       87.09       90.35      8.47 o
  -8   3   9      100.83       99.19      8.40 o
  -7   3   9      170.70      178.78     11.73 o
  -6   3   9      379.77      357.91     12.65 o
  -5   3   9      355.94      371.59     14.28 o
  -4   3   9       48.81       59.80      6.16 o
  -3   3   9       39.93       34.92      5.35 o
  -2   3   9      170.41      165.67      7.99 o
  -1   3   9      130.37      133.35      7.31 o
   0   3   9       24.10       30.27      5.01 o
   1   3   9      131.40      137.77      7.38 o
   2   3   9      165.49      160.83      7.96 o
   3   3   9       39.36       35.32      5.13 o
   4   3   9       47.83       60.99      6.42 o
   5   3   9      354.37      388.39     15.59 o
   6   3   9      377.72      346.76     15.26 o
   7   3   9      170.75      168.15     14.72 o
   8   3   9       99.73      100.96     10.57 o
   9   3   9       85.48       80.23     10.21 o
  10   3   9       27.51       15.28      7.49 o
  11   3   9       57.24       68.69     10.11 o
  12   3   9        2.49       12.17      8.19 o
 -12   4   9       11.40        4.79      9.30 o
 -11   4   9       54.28       57.15      9.41 o
 -10   4   9        0.00       -5.51      5.51 o
  -9   4   9       65.99       50.03      7.40 o
  -8   4   9       64.37       52.39      7.26 o
  -7   4   9      255.79      256.49     13.63 o
  -6   4   9       39.05       42.40      6.35 o
  -5   4   9       34.78       45.95      6.04 o
  -4   4   9      653.89      677.56     16.65 o
  -3   4   9       87.59       83.01      7.81 o
  -2   4   9      357.49      357.77     11.33 o
  -1   4   9       87.21       79.95      6.29 o
   0   4   9       50.53       35.47      5.18 o
   1   4   9       85.69       88.89      6.38 o
   2   4   9      356.17      343.53     10.90 o
   3   4   9       89.07       74.29      8.32 o
   4   4   9      643.39      679.28     28.02 o
   5   4   9       34.46       28.74      5.14 o
   6   4   9       36.13       31.13      7.48 o
   7   4   9      253.67      246.60     14.08 o
   8   4   9       68.38       79.37     10.08 o
   9   4   9       65.48       58.57     14.72 o
  10   4   9        0.01       -4.24      6.67 o
  11   4   9       54.10       66.17     10.95 o
  12   4   9       10.97       25.16      9.21 o
 -11   5   9       85.78      106.46     20.44 o
 -10   5   9       28.89       28.49      8.00 o
  -9   5   9       69.47       89.70      8.25 o
  -8   5   9       28.50       23.26      6.48 o
  -7   5   9       27.54       29.06      6.04 o
  -6   5   9      309.47      296.20     11.64 o
  -5   5   9        1.32       -1.41      4.55 o
  -4   5   9      179.16      190.53      9.04 o
  -3   5   9      129.40      146.39      8.05 o
  -2   5   9      185.54      207.85      9.14 o
  -1   5   9      221.77      235.13      9.34 o
   0   5   9      691.41      610.19     22.97 o
   1   5   9      214.70      228.57     14.16 o
   2   5   9      185.29      199.80      8.43 o
   3   5   9      131.62      151.19     10.46 o
   4   5   9      180.04      184.01     11.50 o
   5   5   9        1.56       -5.89      5.89 o
   6   5   9      314.31      358.37     22.32 o
   7   5   9       26.41       11.94      7.51 o
   8   5   9       26.55       25.54      8.07 o
   9   5   9       66.12       54.18      9.81 o
  10   5   9       28.67       32.64      8.82 o
  11   5   9       85.68       94.08     13.39 o
 -11   6   9       10.37        2.72      7.18 o
 -10   6   9       28.18       33.61     12.61 o
  -9   6   9        5.90        4.75      6.43 o
  -8   6   9       88.83       91.38     10.38 o
  -7   6   9       44.76       48.22      6.56 o
  -6   6   9       30.37       11.52      5.34 o
  -5   6   9       51.90       49.00      6.23 o
  -4   6   9        8.72        6.60      4.85 o
  -3   6   9      435.19      417.04     11.13 o
  -2   6   9      435.00      425.44     11.03 o
  -1   6   9      227.74      212.98      9.06 o
   0   6   9      706.72      646.95     19.11 o
   1   6   9      225.03      189.70      8.29 o
   2   6   9      438.71      424.47     15.73 o
   3   6   9      438.64      404.22     16.06 o
   4   6   9        7.91        1.77      5.92 o
   5   6   9       55.08       44.00      7.99 o
   6   6   9       30.68       27.85     12.25 o
   7   6   9       43.73       30.82      8.28 o
   8   6   9       89.97       87.28     13.64 o
   9   6   9        5.07       13.13      8.60 o
  10   6   9       28.42       31.46     11.50 o
  11   6   9        9.71       -5.95     11.84 o
 -11   7   9       22.31       31.67     12.26 o
 -10   7   9       40.68       56.43      8.93 o
  -9   7   9       30.21       43.76      8.14 o
  -8   7   9        7.00       -8.17      8.17 o
  -7   7   9       30.71       32.20      6.06 o
  -6   7   9       39.90       37.11      6.18 o
  -5   7   9      185.61      212.99     11.49 o
  -4   7   9      112.46       90.64      7.11 o
  -3   7   9      341.31      377.38     16.52 o
  -2   7   9        4.55        8.18      5.77 o
  -1   7   9       73.63       64.94      6.11 o
   0   7   9      394.89      429.62     12.17 o
   1   7   9       72.89       54.21      7.74 o
   2   7   9        5.25        6.88      6.31 o
   3   7   9      348.21      364.76     18.69 o
   4   7   9      113.89       91.55     15.50 o
   5   7   9      182.11      201.21     15.75 o
   6   7   9       39.01       40.40      8.50 o
   7   7   9       31.02       37.32      8.65 o
   8   7   9        6.90        2.17      7.26 o
   9   7   9       31.31       35.75      9.35 o
  10   7   9       39.91       48.47     10.25 o
  11   7   9       21.89       14.35     14.99 o
 -10   8   9       13.34       31.79     11.09 o
  -9   8   9        9.38       21.52      7.26 o
  -8   8   9       71.22       68.45      8.50 o
  -7   8   9      105.96       97.38      8.89 o
  -6   8   9       48.77       52.26      7.29 o
  -5   8   9      179.98      170.45      8.86 o
  -4   8   9      303.95      271.90     10.84 o
  -3   8   9      433.58      451.19     13.27 o
  -2   8   9      330.53      319.10     21.95 o
  -1   8   9      352.29      340.04     24.38 o
   0   8   9      427.15      437.84     16.25 o
   1   8   9      347.39      338.09     14.56 o
   2   8   9      317.71      321.63     14.51 o
   3   8   9      421.69      411.71     16.72 o
   4   8   9      308.85      294.35     17.81 o
   5   8   9      181.77      157.57     11.74 o
   6   8   9       49.20       45.99      9.07 o
   7   8   9      105.30      104.54     11.08 o
   8   8   9       71.51       97.23     11.44 o
   9   8   9       10.19       11.83     12.40 o
  10   8   9       14.28       26.57      9.73 o
  -9   9   9        0.64        4.06     11.80 o
  -8   9   9       26.58       23.97      7.96 o
  -7   9   9        7.93       -0.28      6.47 o
  -6   9   9       72.47       90.36     13.51 o
  -5   9   9       88.90       99.38     18.45 o
  -4   9   9      219.18      227.73     11.42 o
  -3   9   9       31.71       19.34      7.44 o
  -2   9   9      267.24      268.90     12.59 o
  -1   9   9     1164.36     1182.04     29.30 o
   0   9   9       74.18       71.71      8.47 o
   1   9   9     1181.64     1175.59     38.09 o
   2   9   9      274.68      264.16     13.85 o
   3   9   9       31.36       17.95      8.46 o
   4   9   9      219.84      230.18     14.43 o
   5   9   9       86.78       75.05     11.06 o
   6   9   9       71.26       75.19     10.14 o
   7   9   9        7.54        5.46      7.27 o
   8   9   9       27.08       29.19     15.99 o
   9   9   9        0.91        1.00      7.61 o
  -8  10   9       31.13       47.57      8.57 o
  -7  10   9       36.27       48.33      8.80 o
  -6  10   9        6.21        6.44     10.08 o
  -5  10   9        8.83        7.69      6.18 o
  -4  10   9        6.43        7.18      6.56 o
  -3  10   9      384.63      357.96     16.84 o
  -2  10   9      139.80      123.24     12.56 o
  -1  10   9       60.67       68.15      8.27 o
   0  10   9       64.87       78.61      8.55 o
   1  10   9       63.17       58.71      8.52 o
   2  10   9      136.97      126.65     10.74 o
   3  10   9      380.65      327.15     15.63 o
   4  10   9        7.17        3.33      6.83 o
   5  10   9        7.96        7.17      7.46 o
   6  10   9        6.36        1.80      7.30 o
   7  10   9       37.93       59.41     10.03 o
   8  10   9       30.70       37.49      9.36 o
  -7  11   9       53.10       79.81     13.05 o
  -6  11   9       87.81       99.11      9.57 o
  -5  11   9       21.85       23.66      7.21 o
  -4  11   9       15.15       28.94      8.45 o
  -3  11   9       48.91       48.44      8.48 o
  -2  11   9       66.72       55.16      9.05 o
  -1  11   9        3.14       -6.76      6.76 o
   0  11   9        3.53        5.28      6.18 o
   1  11   9        2.88        0.10      5.94 o
   2  11   9       66.19       65.86      9.04 o
   3  11   9       47.08       36.80      8.47 o
   4  11   9       16.03       22.97     11.57 o
   5  11   9       21.04       34.19      8.84 o
   6  11   9       87.71       93.55     12.67 o
   7  11   9       52.93       77.37     10.80 o
  -6  12   9        2.29       -3.57      5.86 o
  -5  12   9       11.00       15.45     13.97 o
  -4  12   9       10.96       12.21      9.79 o
  -3  12   9       59.39       62.54     14.79 o
  -2  12   9       18.48        5.39      6.85 o
  -1  12   9       47.49       61.06      9.78 o
   0  12   9       14.97        3.13      7.80 o
   1  12   9       47.04       65.92     18.86 o
   2  12   9       18.91       24.18     16.33 o
   3  12   9       58.42       57.95     11.21 o
   4  12   9       11.05        3.84      7.70 o
   5  12   9       11.52       24.45      8.40 o
   6  12   9        2.10        9.91      7.57 o
  -4  13   9        2.20        4.61      6.64 o
  -3  13   9       10.78        8.60      7.26 o
  -2  13   9       29.22       35.03     11.51 o
  -1  13   9        3.30        7.77      7.87 o
   0  13   9       33.53       60.13     16.07 o
   1  13   9        3.20        2.50     18.27 o
   2  13   9       29.21       35.29     10.38 o
   3  13   9       10.93        8.78     15.83 o
   4  13   9        2.10       12.66      9.23 o
   0   0  10      597.69      632.59     22.31 o
   1   0  10       26.59       23.74      5.13 o
   2   0  10      287.39      336.49     13.47 o
   3   0  10       40.65       49.23      6.14 o
   4   0  10        2.59       -2.58      4.61 o
   5   0  10       59.89       63.50      7.11 o
   6   0  10        4.41        7.71      5.94 o
   7   0  10      271.44      270.48     12.28 o
   8   0  10       39.75       36.72      7.06 o
   9   0  10      212.42      189.75     13.24 o
  10   0  10       53.78       76.78     11.88 o
  11   0  10       15.82       13.40      8.01 o
  12   0  10        0.74       -0.43      7.49 o
 -12   1  10        6.97       14.29      8.12 o
 -11   1  10        6.53        1.82      7.12 o
 -10   1  10       89.68      102.44     11.27 o
  -9   1  10       50.40       47.99     11.34 o
  -8   1  10       47.40       74.81      8.71 o
  -7   1  10      876.40      887.83     36.84 o
  -6   1  10      225.92      209.59     11.99 o
  -5   1  10      834.36      840.88     19.83 o
  -4   1  10      349.14      345.94     12.24 o
  -3   1  10      196.29      173.24      8.74 o
  -2   1  10      290.61      297.97     10.79 o
  -1   1  10        9.57        7.92      4.57 o
   0   1  10       11.04        9.75      4.78 o
   1   1  10        8.92        7.69      4.51 o
   2   1  10      295.31      296.85     10.88 o
   3   1  10      189.47      173.04      8.80 o
   4   1  10      355.41      330.46     11.97 o
   5   1  10      836.44      782.04     19.37 o
   6   1  10      221.78      201.64     10.35 o
   7   1  10      871.88      860.35     21.37 o
   8   1  10       47.28       64.59      9.56 o
   9   1  10       47.19       46.73      9.63 o
  10   1  10       90.65      104.48     11.55 o
  11   1  10        6.66       13.88      8.10 o
  12   1  10        6.75       25.90      8.81 o
 -12   2  10       16.90       17.45      7.87 o
 -11   2  10        1.26        8.16      7.35 o
 -10   2  10       11.53        4.36      6.18 o
  -9   2  10       28.21       31.13      6.94 o
  -8   2  10      115.75      106.85      8.82 o
  -7   2  10       56.76       45.61      7.15 o
  -6   2  10      115.57      119.81      8.68 o
  -5   2  10      221.43      213.16     12.08 o
  -4   2  10      893.94      935.02     20.91 o
  -3   2  10      279.13      269.26     10.64 o
  -2   2  10       35.29       52.37      6.46 o
  -1   2  10      205.15      211.75      9.34 o
   0   2  10     1520.56     1551.57     28.77 o
   1   2  10      201.40      205.67      9.19 o
   2   2  10       35.69       47.29      5.75 o
   3   2  10      274.92      248.47     11.21 o
   4   2  10      895.59      901.49     20.46 o
   5   2  10      222.16      203.33     10.02 o
   6   2  10      110.83      109.10     11.64 o
   7   2  10       58.68       67.40      9.56 o
   8   2  10      120.43       96.98     10.77 o
   9   2  10       26.77       38.04      8.77 o
  10   2  10       11.59        6.87      7.78 o
  11   2  10        1.04       -8.01      8.01 o
  12   2  10       16.91       10.94      8.61 o
 -11   3  10        4.93        2.18      8.36 o
 -10   3  10       69.32       76.99      8.89 o
  -9   3  10       15.07        6.03     10.28 o
  -8   3  10      160.45      155.84      9.97 o
  -7   3  10       83.21       73.62      7.74 o
  -6   3  10        9.66        8.54      7.28 o
  -5   3  10      172.69      179.59      9.70 o
  -4   3  10       42.45       44.80      6.18 o
  -3   3  10       79.97       88.00      7.52 o
  -2   3  10      302.98      271.42     10.64 o
  -1   3  10      138.60      115.56      7.57 o
   0   3  10       19.58        9.83      4.66 o
   1   3  10      136.55      127.50      7.69 o
   2   3  10      309.45      295.57     10.85 o
   3   3  10       81.47      109.25      7.47 o
   4   3  10       41.51       48.62      6.15 o
   5   3  10      170.00      186.00      9.42 o
   6   3  10       10.77        5.52      6.82 o
   7   3  10       83.95       60.70      9.51 o
   8   3  10      160.36      157.49     12.40 o
   9   3  10       14.63       20.11      8.21 o
  10   3  10       70.25       84.96     11.52 o
  11   3  10        4.77        8.04     10.61 o
 -11   4  10        8.12       13.08      8.03 o
 -10   4  10        7.18        8.91      6.00 o
  -9   4  10       52.90       50.10      7.46 o
  -8   4  10        8.09       13.21      6.25 o
  -7   4  10      126.77      116.61      8.70 o
  -6   4  10        7.42        0.70      5.25 o
  -5   4  10      142.57      170.06      9.36 o
  -4   4  10       16.51       15.58      5.40 o
  -3   4  10     1033.06      965.93     24.80 o
  -2   4  10        9.68        0.87      4.75 o
  -1   4  10      343.26      355.24     12.89 o
   0   4  10     1065.33     1111.74     22.63 o
   1   4  10      336.73      348.15     11.71 o
   2   4  10        8.52        8.71      4.79 o
   3   4  10     1030.10      989.21     25.97 o
   4   4  10       15.83       16.26      4.87 o
   5   4  10      138.98      154.16     11.55 o
   6   4  10        7.04        4.31      7.84 o
   7   4  10      123.91      109.89     10.88 o
   8   4  10        8.40       11.34      7.19 o
   9   4  10       52.86       69.34     10.21 o
  10   4  10        7.82       -2.14      7.25 o
  11   4  10        8.54        7.06      7.71 o
 -11   5  10       60.03       80.48     22.65 o
 -10   5  10       21.97        3.21      6.96 o
  -9   5  10        5.63        0.36      6.38 o
  -8   5  10       69.47       79.20      8.10 o
  -7   5  10       96.77       80.24      7.84 o
  -6   5  10       97.64       84.28      7.58 o
  -5   5  10      111.28      106.87      8.55 o
  -4   5  10       12.11        3.19      5.16 o
  -3   5  10      611.81      574.23     15.53 o
  -2   5  10       19.99       21.63      5.62 o
  -1   5  10      105.19      117.30      9.78 o
   0   5  10       10.88        2.56      4.75 o
   1   5  10      103.14      116.56      7.54 o
   2   5  10       20.80        8.05      4.21 o
   3   5  10      602.46      556.24     18.86 o
   4   5  10       14.32        9.43      6.50 o
   5   5  10      114.48      108.76     10.49 o
   6   5  10      105.48       92.20     10.27 o
   7   5  10       95.36       91.93     10.85 o
   8   5  10       70.25       60.60     10.04 o
   9   5  10        5.47        9.34      7.63 o
  10   5  10       21.91       19.26      8.63 o
  11   5  10       61.20       72.67     11.72 o
 -10   6  10       32.08       38.81     11.94 o
  -9   6  10       46.17       43.61     10.76 o
  -8   6  10       26.53       22.34      6.38 o
  -7   6  10       96.50      101.42      8.24 o
  -6   6  10       67.66       92.00      8.78 o
  -5   6  10      210.35      190.27     10.01 o
  -4   6  10       26.79       22.43      6.55 o
  -3   6  10      372.71      404.63     20.10 o
  -2   6  10      645.96      624.53     16.41 o
  -1   6  10       96.32      128.68     16.30 o
   0   6  10      120.75      116.66      7.66 o
   1   6  10       95.80      132.19      7.54 o
   2   6  10      654.54      633.84     20.23 o
   3   6  10      375.68      413.94     17.92 o
   4   6  10       27.42       26.80      8.93 o
   5   6  10      217.89      198.45     12.93 o
   6   6  10       66.11       82.56     10.31 o
   7   6  10       91.39      104.51     11.06 o
   8   6  10       25.63       35.61      8.36 o
   9   6  10       48.00       64.91     10.34 o
  10   6  10       32.93       20.09      8.67 o
 -10   7  10       24.94       67.58     11.05 o
  -9   7  10       54.20       55.91      9.67 o
  -8   7  10       60.48       66.34      8.71 o
  -7   7  10       20.07       37.90      6.51 o
  -6   7  10       16.20       13.03      5.62 o
  -5   7  10       14.34       11.85      5.50 o
  -4   7  10       35.93       38.36      6.27 o
  -3   7  10      341.32      342.77     12.51 o
  -2   7  10      185.62      206.63      9.75 o
  -1   7  10      346.62      337.25     14.35 o
   0   7  10      505.32      473.81     19.08 o
   1   7  10      337.98      300.25     14.26 o
   2   7  10      184.35      188.25     13.35 o
   3   7  10      336.99      276.85     14.40 o
   4   7  10       35.07       46.53      8.35 o
   5   7  10       15.56       16.98      7.23 o
   6   7  10       16.91       22.96      7.53 o
   7   7  10       18.54       24.55     10.46 o
   8   7  10       58.93       57.06      9.77 o
   9   7  10       55.50       49.54     10.27 o
  10   7  10       24.30       34.61     10.80 o
  -9   8  10        2.64       10.80      7.03 o
  -8   8  10       10.76       15.55      6.98 o
  -7   8  10        7.79       11.26      6.56 o
  -6   8  10       66.49       69.18      8.29 o
  -5   8  10        9.62       27.28      6.26 o
  -4   8  10       36.65       45.09      7.18 o
  -3   8  10       28.29       19.69      6.57 o
  -2   8  10       83.14       83.26      8.69 o
  -1   8  10      189.33      214.75     12.17 o
   0   8  10       68.88       48.32      7.91 o
   1   8  10      195.58      225.29     12.93 o
   2   8  10       81.23       67.15      9.27 o
   3   8  10       27.23       38.45      8.33 o
   4   8  10       38.68       31.61      8.25 o
   5   8  10       10.03        7.30      7.11 o
   6   8  10       67.67       64.27      9.63 o
   7   8  10        7.47       -1.90     12.49 o
   8   8  10        9.94       -2.53      7.35 o
   9   8  10        2.82        8.69      7.98 o
  -8   9  10       28.84       39.76      8.92 o
  -7   9  10       25.09       23.42     11.39 o
  -6   9  10       66.11       71.63     26.03 o
  -5   9  10       77.10       86.90      9.80 o
  -4   9  10       25.24       20.76      6.43 o
  -3   9  10      106.04       94.20     10.99 o
  -2   9  10      118.28      112.64      9.50 o
  -1   9  10       19.97       29.26      7.43 o
   0   9  10       50.11       73.53      8.94 o
   1   9  10       20.17       34.27      8.13 o
   2   9  10      115.73      105.08     10.33 o
   3   9  10      108.87       90.43     10.18 o
   4   9  10       24.13       18.99      7.78 o
   5   9  10       77.58       65.76     10.35 o
   6   9  10       66.21       92.17     11.03 o
   7   9  10       26.32       23.40      8.13 o
   8   9  10       28.42       40.30     15.77 o
  -7  10  10       65.41       82.81     10.21 o
  -6  10  10       30.69       38.40      8.07 o
  -5  10  10       49.56       51.74      8.82 o
  -4  10  10        6.00       -2.30     13.71 o
  -3  10  10       34.02       36.10      8.69 o
  -2  10  10       67.89       93.67      9.25 o
  -1  10  10       11.65       11.48      6.47 o
   0  10  10      128.21      133.89     10.58 o
   1  10  10       11.90       -6.32      6.32 o
   2  10  10       65.80       85.08      9.91 o
   3  10  10       33.62       43.95      9.00 o
   4  10  10        5.80       22.53      8.00 o
   5  10  10       50.97       58.62     10.09 o
   6  10  10       30.76       20.05      8.28 o
   7  10  10       64.65       85.21     14.17 o
   8  10  10       44.32       47.42     17.20 o
  -6  11  10       15.69       11.56      9.94 o
  -5  11  10       27.98       26.81      7.89 o
  -4  11  10        7.09        5.01     19.12 o
  -3  11  10        5.71       13.16      7.55 o
  -2  11  10        6.11        1.65      7.76 o
  -1  11  10       38.10       43.46      9.30 o
   0  11  10        7.73        8.80      8.52 o
   1  11  10       36.87       27.19      7.83 o
   2  11  10        5.79       17.91      7.76 o
   3  11  10        5.71        3.80      7.33 o
   4  11  10        6.72        0.98      7.32 o
   5  11  10       28.06       49.09      9.28 o
   6  11  10       15.91       20.63      8.26 o
  -5  12  10       24.38       30.20      8.13 o
  -4  12  10       10.43       13.66      7.56 o
  -3  12  10       25.51       48.44      9.81 o
  -2  12  10       10.10       13.82      9.67 o
  -1  12  10       31.46       41.84      9.26 o
   0  12  10        1.14       -7.45      7.45 o
   1  12  10       32.55       38.51     14.70 o
   2  12  10        9.65        0.86      8.47 o
   3  12  10       25.53       18.28      9.97 o
   4  12  10       10.19       17.62      8.27 o
   5  12  10       24.49       27.70      9.12 o
  -2  13  10        3.22        8.08      9.99 o
  -1  13  10        6.07        2.15      7.80 o
   0  13  10        0.36       -6.35      7.76 o
   1  13  10        5.70       12.26     16.91 o
   2  13  10        3.54        1.98     11.85 o
   1   0  11       81.76       64.44      6.68 o
   2   0  11      186.62      187.42      9.65 o
   3   0  11       31.68       18.29      5.59 o
   4   0  11       33.51       41.58      6.47 o
   5   0  11      190.65      167.61     16.05 o
   6   0  11       77.64       87.53      8.41 o
   7   0  11      106.32      115.06      9.22 o
   8   0  11       11.21       10.10      7.57 o
   9   0  11      102.92      105.81     11.45 o
  10   0  11        4.69        0.52      7.28 o
  11   0  11        1.20        7.52      8.11 o
 -11   1  11        2.67       -4.89      7.18 o
 -10   1  11        4.07       15.31      9.10 o
  -9   1  11       21.55       35.58      8.33 o
  -8   1  11      369.62      359.63     14.55 o
  -7   1  11      441.54      460.50     15.78 o
  -6   1  11      100.55      124.90      9.99 o
  -5   1  11       29.91       27.00      6.66 o
  -4   1  11      394.86      402.51     13.85 o
  -3   1  11        1.01       -3.55      4.71 o
  -2   1  11       97.29       88.27      7.52 o
  -1   1  11       28.74       22.91      5.52 o
   0   1  11      113.73      120.65      8.09 o
   1   1  11       29.61       34.54      6.32 o
   2   1  11      100.85       88.45      7.42 o
   3   1  11        0.98       -1.89      5.05 o
   4   1  11      393.07      448.31     14.43 o
   5   1  11       30.02       25.70      6.18 o
   6   1  11      101.87      133.66     14.98 o
   7   1  11      437.16      465.98     29.03 o
   8   1  11      361.45      339.27     30.25 o
   9   1  11       21.29       13.96      8.37 o
  10   1  11        4.01        5.38      7.57 o
  11   1  11        2.66       -3.77      7.27 o
 -11   2  11       11.64       26.84      8.63 o
 -10   2  11       30.79       27.95      8.04 o
  -9   2  11       16.21       23.73      7.00 o
  -8   2  11      143.10      154.21     19.39 o
  -7   2  11       37.17       34.00      7.04 o
  -6   2  11        0.54        1.91      5.79 o
  -5   2  11      340.49      340.10     13.14 o
  -4   2  11      112.96      113.99      8.65 o
  -3   2  11      164.07      170.01      9.48 o
  -2   2  11       93.99      110.56      7.82 o
  -1   2  11      214.99      193.86      9.45 o
   0   2  11      143.57      114.37      8.14 o
   1   2  11      221.19      204.29     11.73 o
   2   2  11       91.68      110.62      7.91 o
   3   2  11      165.18      186.59     11.76 o
   4   2  11      114.21      115.13      8.22 o
   5   2  11      346.01      349.84     13.19 o
   6   2  11        0.49        0.75      6.99 o
   7   2  11       37.30       28.58      8.30 o
   8   2  11      144.54      133.28     12.12 o
   9   2  11       16.51       17.27      7.83 o
  10   2  11       31.33       21.93      8.80 o
  11   2  11       10.99       31.79      9.46 o
 -11   3  11        7.25        8.84      7.42 o
 -10   3  11       14.06       26.85      7.26 o
  -9   3  11       22.22       23.34      7.02 o
  -8   3  11      158.89      168.02     10.59 o
  -7   3  11      124.85      120.25     16.25 o
  -6   3  11       59.25       48.92      7.89 o
  -5   3  11       53.39       57.99      7.14 o
  -4   3  11      233.28      263.27     11.31 o
  -3   3  11       27.31       20.02      5.87 o
  -2   3  11      335.35      331.54     12.05 o
  -1   3  11       32.71       33.63      5.91 o
   0   3  11       71.78       89.90      7.29 o
   1   3  11       33.87       26.17      6.66 o
   2   3  11      336.35      336.38     12.34 o
   3   3  11       26.39       23.65      5.95 o
   4   3  11      238.80      262.17     11.26 o
   5   3  11       52.83       62.88     17.48 o
   6   3  11       58.50       63.95      9.13 o
   7   3  11      127.43      101.54     13.95 o
   8   3  11      157.34      144.14     12.58 o
   9   3  11       21.49       37.49      9.04 o
  10   3  11       14.73       19.54      8.85 o
  11   3  11        7.17       16.05     11.59 o
 -11   4  11       10.50        4.01     11.21 o
 -10   4  11        0.89       13.85      6.91 o
  -9   4  11       14.36       24.20      7.04 o
  -8   4  11       10.81       12.91      6.33 o
  -7   4  11       13.73       14.30      6.93 o
  -6   4  11       35.64       30.08      9.67 o
  -5   4  11      261.39      260.80     11.59 o
  -4   4  11      143.76      136.31      8.92 o
  -3   4  11       47.15       55.32      6.73 o
  -2   4  11      182.89      179.90      9.57 o
  -1   4  11      469.55      472.35     14.47 o
   0   4  11        0.00        3.98      4.87 o
   1   4  11      467.90      472.50     14.59 o
   2   4  11      186.61      188.43      9.42 o
   3   4  11       48.59       61.56      6.79 o
   4   4  11      143.81      109.24     10.58 o
   5   4  11      267.57      281.66     15.13 o
   6   4  11       38.16       28.22      8.34 o
   7   4  11       12.38       13.06      7.86 o
   8   4  11       10.43       15.34     10.34 o
   9   4  11       14.05       18.90      8.52 o
  10   4  11        0.90       -7.34      7.34 o
  11   4  11       11.20       12.73     10.18 o
 -10   5  11       68.47       85.16     14.91 o
  -9   5  11        3.58       12.57      7.12 o
  -8   5  11       19.88       28.54      6.77 o
  -7   5  11       59.90       56.93      7.74 o
  -6   5  11        3.47       -4.93      5.37 o
  -5   5  11      126.58      128.18      8.80 o
  -4   5  11        3.07        2.20      5.34 o
  -3   5  11       77.23       80.99      7.68 o
  -2   5  11      168.59      174.58     16.03 o
  -1   5  11      155.71      157.66      9.05 o
   0   5  11       33.09       31.29      6.05 o
   1   5  11      155.77      160.95      8.97 o
   2   5  11      173.05      169.21     11.54 o
   3   5  11       73.20       81.72      9.53 o
   4   5  11        3.59        3.74      6.46 o
   5   5  11      126.75      143.78     12.00 o
   6   5  11        3.07       14.10      7.41 o
   7   5  11       59.15       43.59      9.03 o
   8   5  11       19.81       25.60      8.55 o
   9   5  11        3.48        4.69      7.80 o
  10   5  11       67.56       65.32     19.19 o
 -10   6  11        3.56       10.16      9.23 o
  -9   6  11       10.08        5.95      6.89 o
  -8   6  11       21.28       10.61      7.18 o
  -7   6  11       55.15       57.87      7.63 o
  -6   6  11       11.57       10.10      5.70 o
  -5   6  11      116.00      117.07      8.58 o
  -4   6  11       26.80       28.36      7.80 o
  -3   6  11      269.16      280.71     11.72 o
  -2   6  11      297.05      277.31     11.36 o
  -1   6  11      212.08      197.76      9.79 o
   0   6  11      117.79       80.86      9.10 o
   1   6  11      208.20      195.15     12.77 o
   2   6  11      298.11      278.26     14.26 o
   3   6  11      266.76      283.77     14.63 o
   4   6  11       26.69       29.25      7.96 o
   5   6  11      116.84      106.23     10.94 o
   6   6  11       11.07        0.70      6.71 o
   7   6  11       54.42       45.73      9.64 o
   8   6  11       22.75       10.24      8.41 o
   9   6  11        9.78       -0.85      7.55 o
  10   6  11        3.40        9.47      9.15 o
  -9   7  11       10.79        5.73      9.32 o
  -8   7  11        8.14       19.45     10.88 o
  -7   7  11       52.19       55.47     13.01 o
  -6   7  11       49.93       59.17      7.62 o
  -5   7  11       51.40       59.87      7.21 o
  -4   7  11       37.45       37.30      8.48 o
  -3   7  11      128.03      127.17      8.64 o
  -2   7  11      277.38      313.14     17.20 o
  -1   7  11       20.09       19.88      8.54 o
   0   7  11       51.08       51.14      8.50 o
   1   7  11       20.76       29.18      7.94 o
   2   7  11      278.07      298.22     22.67 o
   3   7  11      126.16      103.96     10.51 o
   4   7  11       40.77       41.06      8.61 o
   5   7  11       50.34       53.85      9.40 o
   6   7  11       50.70       60.38     10.00 o
   7   7  11       51.27       55.50      9.95 o
   8   7  11        8.33        9.02      8.19 o
   9   7  11       10.71       11.72      8.48 o
  -8   8  11       16.67       33.02      9.37 o
  -7   8  11        1.51        3.50      7.19 o
  -6   8  11        0.43       -3.19      7.11 o
  -5   8  11      125.78      150.94     10.73 o
  -4   8  11       17.68       15.00      6.86 o
  -3   8  11       65.99       56.15      8.15 o
  -2   8  11      231.47      224.95     12.54 o
  -1   8  11        1.98        2.15      6.55 o
   0   8  11      103.47      132.51     11.04 o
   1   8  11        2.09       -4.80      6.53 o
   2   8  11      233.05      220.73     17.70 o
   3   8  11       67.25       68.72      9.38 o
   4   8  11       15.73       13.78      9.30 o
   5   8  11      124.51      143.87     14.58 o
   6   8  11        0.55       -3.03      9.38 o
   7   8  11        1.32        1.92      7.62 o
   8   8  11       16.20       16.26      8.66 o
  -8   9  11       25.32       29.60      9.24 o
  -7   9  11        0.77        2.16     12.78 o
  -6   9  11        5.39        0.18     10.81 o
  -5   9  11       22.32       37.10      8.78 o
  -4   9  11       23.43       50.66      9.38 o
  -3   9  11       52.44       34.81      7.45 o
  -2   9  11       58.60       77.17      9.07 o
  -1   9  11       23.54       13.58      7.03 o
   0   9  11       29.00       32.67      7.88 o
   1   9  11       25.78       16.02      7.50 o
   2   9  11       58.00       58.17      9.47 o
   3   9  11       52.78       67.70      9.76 o
   4   9  11       23.42       23.34      7.76 o
   5   9  11       22.05       33.83      8.68 o
   6   9  11        5.22        2.47      7.36 o
   7   9  11        0.67        5.25      7.71 o
   8   9  11       25.60       23.60      9.59 o
  -7  10  11       19.77        8.83      9.59 o
  -6  10  11       17.54       28.78     13.74 o
  -5  10  11       34.16       39.36      8.90 o
  -4  10  11      119.39      130.37     12.33 o
  -3  10  11       27.06       20.48      8.46 o
  -2  10  11       10.29       14.55      7.98 o
  -1  10  11      138.15      153.06     20.96 o
   0  10  11       48.97       54.58      8.89 o
   1  10  11      138.82      126.84     11.17 o
   2  10  11       10.85        7.22      7.38 o
   3  10  11       25.53       36.90      8.65 o
   4  10  11      118.36      114.88     11.63 o
   5  10  11       34.44       36.56      9.08 o
   6  10  11       18.03        7.03      8.74 o
   7  10  11       19.91        9.36     14.70 o
  -5  11  11        0.76       -2.99      7.21 o
  -4  11  11       15.49        5.81      7.98 o
  -3  11  11      109.61      118.43     12.47 o
  -2  11  11       34.69       57.30     10.45 o
  -1  11  11       40.67       41.75     15.02 o
   0  11  11        6.26       -0.29      8.03 o
   1  11  11       41.48       46.78     10.37 o
   2  11  11       34.95       54.77      9.32 o
   3  11  11      110.95       96.74     10.87 o
   4  11  11       15.64       10.89      7.73 o
   5  11  11        0.73        5.17      7.54 o
  -3  12  11       10.23        3.83      7.96 o
  -2  12  11        1.23        5.45      8.32 o
  -1  12  11       35.89       43.40     12.73 o
   0  12  11        6.83        5.27      8.27 o
   1  12  11       37.26       31.31     13.92 o
   2  12  11        1.57        3.54     17.52 o
   3  12  11       10.17        3.84      9.35 o
   0   0  12      205.56      170.19     33.67 o
   1   0  12        5.73       -1.55      6.54 o
   2   0  12        2.39       -4.42      4.42 o
   3   0  12       37.90       56.40      8.47 o
   4   0  12      758.41      825.77     20.71 o
   5   0  12      325.55      325.78     19.97 o
   6   0  12       21.52       23.92      6.91 o
   7   0  12        0.25        5.80      6.04 o
   8   0  12      115.93      111.16     26.26 o
   9   0  12      191.32      209.53     14.69 o
  10   0  12        6.39       -1.46      9.07 o
 -10   1  12       17.36       17.36      7.84 o
  -9   1  12       54.35       49.33      9.54 o
  -8   1  12       22.88       16.17      7.99 o
  -7   1  12      161.95      161.90     10.62 o
  -6   1  12       32.38       30.04      6.83 o
  -5   1  12       66.00       69.56      8.03 o
  -4   1  12      413.45      406.24     14.37 o
  -3   1  12      179.89      174.60      9.99 o
  -2   1  12       15.64       19.40      5.79 o
  -1   1  12       57.58       65.47      7.24 o
   0   1  12       25.89       25.00      5.92 o
   1   1  12       54.84       61.72      7.15 o
   2   1  12       16.23       19.87      5.75 o
   3   1  12      181.94      152.82     13.74 o
   4   1  12      414.40      406.16     16.50 o
   5   1  12       66.05       65.30     11.53 o
   6   1  12       32.03       25.14      6.66 o
   7   1  12      163.18      175.68     13.13 o
   8   1  12       23.29       17.29      8.10 o
   9   1  12       54.18       55.77     10.33 o
  10   1  12       16.67       10.65      9.39 o
 -10   2  12       56.84       93.24     11.57 o
  -9   2  12       33.77       51.72      9.49 o
  -8   2  12       16.05       25.32      7.07 o
  -7   2  12       73.62       78.46      8.58 o
  -6   2  12       43.91       33.44      7.15 o
  -5   2  12      152.28      165.22     10.84 o
  -4   2  12      164.78      151.30      9.74 o
  -3   2  12       63.14       58.46      8.81 o
  -2   2  12       76.96       98.52      8.20 o
  -1   2  12       19.58       15.31      5.71 o
   0   2  12      330.74      389.40     13.56 o
   1   2  12       19.69       21.02      5.98 o
   2   2  12       78.85      101.81      8.24 o
   3   2  12       62.00       64.16      7.40 o
   4   2  12      162.36      139.94      9.24 o
   5   2  12      151.00      167.89     10.25 o
   6   2  12       43.74       43.87      9.04 o
   7   2  12       73.07       55.79      9.83 o
   8   2  12       16.33       45.24      9.66 o
   9   2  12       33.96       50.56     10.14 o
  10   2  12       57.23       79.36     11.71 o
 -10   3  12       28.24       16.50      8.92 o
  -9   3  12       33.13       38.55      7.95 o
  -8   3  12       12.65       12.38      9.97 o
  -7   3  12        5.55       14.10      6.53 o
  -6   3  12      110.07      109.79      9.19 o
  -5   3  12      171.18      165.91     10.40 o
  -4   3  12       18.00       22.17      6.67 o
  -3   3  12       80.78       88.21      8.13 o
  -2   3  12      163.67      136.52      9.05 o
  -1   3  12       69.20       62.49      7.31 o
   0   3  12      178.04      181.59      9.91 o
   1   3  12       67.60       60.07      7.31 o
   2   3  12      164.90      143.42      9.22 o
   3   3  12       80.00       85.16     10.90 o
   4   3  12       18.84       19.89      7.49 o
   5   3  12      168.45      172.88     12.69 o
   6   3  12      109.09      121.04     11.89 o
   7   3  12        6.08       10.63      7.86 o
   8   3  12       12.04        8.18      7.76 o
   9   3  12       31.65       26.16      8.90 o
  10   3  12       26.94       40.63      9.92 o
 -10   4  12       29.16       19.67      8.32 o
  -9   4  12        4.02        0.17      6.43 o
  -8   4  12        4.02        4.33      6.30 o
  -7   4  12        1.50        8.15      6.15 o
  -6   4  12      163.64      178.87     11.02 o
  -5   4  12      121.45      131.04      9.49 o
  -4   4  12       68.53       94.54      8.66 o
  -3   4  12       72.51       94.27      8.30 o
  -2   4  12       28.08       23.52      6.20 o
  -1   4  12       20.38       31.21      8.73 o
   0   4  12       94.60       85.19     11.24 o
   1   4  12       20.30       21.72      8.16 o
   2   4  12       28.54       16.47      5.66 o
   3   4  12       74.79       69.77     19.62 o
   4   4  12       70.36       93.72     14.53 o
   5   4  12      128.26      125.87     11.72 o
   6   4  12      159.45      149.63     15.12 o
   7   4  12        1.28        2.32      7.21 o
   8   4  12        3.89        9.95     10.31 o
   9   4  12        4.16        4.50      8.21 o
  10   4  12       28.40       34.99     10.25 o
  -9   5  12       28.89       27.32      7.49 o
  -8   5  12        9.30        4.88      5.86 o
  -7   5  12       24.46       21.98      6.93 o
  -6   5  12      454.16      462.09     15.83 o
  -5   5  12       82.84       81.81      8.17 o
  -4   5  12       80.27       84.26      8.20 o
  -3   5  12      229.12      208.53     13.87 o
  -2   5  12       56.91       49.91      7.07 o
  -1   5  12       19.63       19.67      6.15 o
   0   5  12      101.24      127.09     12.17 o
   1   5  12       20.84       18.65      7.58 o
   2   5  12       55.44       66.39     12.05 o
   3   5  12      229.90      219.21     15.58 o
   4   5  12       77.28       73.73     10.13 o
   5   5  12       83.39       81.79     10.43 o
   6   5  12      447.51      474.72     23.55 o
   7   5  12       24.74       21.52      8.44 o
   8   5  12        9.25       -8.19      8.19 o
   9   5  12       30.59       25.86      9.17 o
  -9   6  12       17.66       18.86      8.19 o
  -8   6  12       24.92       22.79      7.96 o
  -7   6  12        4.67        0.52      5.89 o
  -6   6  12       23.01       16.61      6.38 o
  -5   6  12       58.51       52.72      7.52 o
  -4   6  12       34.13       35.55      7.76 o
  -3   6  12       90.72       99.47     16.30 o
  -2   6  12       28.87       26.34      6.49 o
  -1   6  12       83.64       93.84     10.93 o
   0   6  12      482.74      572.92     28.32 o
   1   6  12       83.25      115.37     18.44 o
   2   6  12       26.58       12.50      7.55 o
   3   6  12       89.34       98.21     10.55 o
   4   6  12       35.16       32.43      8.40 o
   5   6  12       60.28       35.61     11.04 o
   6   6  12       22.64       17.60      8.13 o
   7   6  12        4.93       -7.59     10.91 o
   8   6  12       25.37       17.81     13.78 o
   9   6  12       17.46       12.14      8.98 o
  -8   7  12        3.52       10.41      7.37 o
  -7   7  12        1.09       -3.96      6.71 o
  -6   7  12        8.66        1.72      6.43 o
  -5   7  12       10.12       11.86      6.85 o
  -4   7  12      108.07       95.41     15.41 o
  -3   7  12       58.51       59.43      8.81 o
  -2   7  12       81.69       45.82      8.40 o
  -1   7  12      167.61      149.18     14.24 o
   0   7  12      114.40       97.95     10.35 o
   1   7  12      172.75      139.24     11.84 o
   2   7  12       79.72       75.56      9.75 o
   3   7  12       56.43       71.57     10.94 o
   4   7  12      109.31       99.03     16.00 o
   5   7  12       10.32       15.73      8.68 o
   6   7  12        8.13        7.17      7.32 o
   7   7  12        1.03       -1.60      7.31 o
   8   7  12        3.41        1.61      8.37 o
  -8   8  12       33.47       31.26     11.56 o
  -7   8  12       32.89       41.24     10.43 o
  -6   8  12       13.27       15.69     18.42 o
  -5   8  12       35.71       33.87      7.93 o
  -4   8  12       21.63       29.83      7.71 o
  -3   8  12       25.11       32.03      7.89 o
  -2   8  12       15.75       16.45     10.49 o
  -1   8  12      265.89      260.32     14.38 o
   0   8  12       23.84       21.84      8.29 o
   1   8  12      265.92      304.86     15.62 o
   2   8  12       15.38       18.39      7.64 o
   3   8  12       25.20       41.05      9.00 o
   4   8  12       21.59       14.79      9.02 o
   5   8  12       36.59       26.00     11.76 o
   6   8  12       13.20        9.30      8.18 o
   7   8  12       33.59       45.04     14.94 o
   8   8  12       32.76       50.50     20.54 o
  -7   9  12       31.43       54.29     17.20 o
  -6   9  12       18.29       34.23      9.39 o
  -5   9  12       37.49       31.24      9.81 o
  -4   9  12       15.99       15.83     17.20 o
  -3   9  12       33.32       15.56     10.93 o
  -2   9  12        8.05        2.28      6.91 o
  -1   9  12      135.01      119.31     10.96 o
   0   9  12       17.83       -6.13      6.94 o
   1   9  12      136.03      128.40     11.75 o
   2   9  12        8.38       10.40      7.52 o
   3   9  12       32.81       20.55      7.84 o
   4   9  12       15.35        8.97      7.50 o
   5   9  12       36.40       32.49      9.16 o
   6   9  12       18.80       31.43      9.07 o
   7   9  12       30.95       38.64     12.06 o
  -5  10  12        8.99       17.13      9.41 o
  -4  10  12       74.91       84.35     12.38 o
  -3  10  12        5.08       -3.26     11.39 o
  -2  10  12       21.19        7.34      8.71 o
  -1  10  12       56.53       65.98      9.61 o
   0  10  12        6.98       13.30      7.69 o
   1  10  12       58.17       74.00     10.14 o
   2  10  12       21.61       -4.78      7.02 o
   3  10  12        5.25       21.51      7.98 o
   4  10  12       75.63       90.52     11.32 o
   5  10  12        9.05       13.62      8.45 o
  -3  11  12       22.60       27.39      9.53 o
  -2  11  12       63.20       60.54     20.98 o
  -1  11  12       22.36       31.33     10.28 o
   0  11  12       35.14       42.51     13.68 o
   1  11  12       21.55       21.29      8.67 o
   2  11  12       61.93       65.59     15.59 o
   3  11  12       23.14       25.74      8.58 o
   1   0  13        4.42        2.80      5.50 o
   2   0  13       71.80       91.46      8.47 o
   3   0  13        3.14       -1.98      5.68 o
   4   0  13      106.58       94.55     12.05 o
   5   0  13       85.90       72.62      8.37 o
   6   0  13       21.65       35.93      7.78 o
   7   0  13       81.06       93.67     11.40 o
   8   0  13      264.29      254.47     15.72 o
   9   0  13       30.28       30.65      8.91 o
  10   0  13       59.38       76.38     15.05 o
 -10   1  13       34.01       51.48     12.45 o
  -9   1  13       24.18       26.00      8.76 o
  -8   1  13       15.19       24.42      8.59 o
  -7   1  13       93.57       87.50      9.20 o
  -6   1  13        2.45        7.94      6.34 o
  -5   1  13        0.37        1.49      5.81 o
  -4   1  13       20.47       22.63      6.89 o
  -3   1  13       89.59       95.60      8.64 o
  -2   1  13       44.31       62.98     10.82 o
  -1   1  13       24.13       23.49      6.29 o
   0   1  13       93.02      118.07      8.83 o
   1   1  13       25.56       24.05      6.25 o
   2   1  13       43.44       55.21      7.47 o
   3   1  13       89.91       75.66      8.40 o
   4   1  13       20.95       27.35      8.87 o
   5   1  13        0.39       -5.46      5.46 o
   6   1  13        2.43        4.70      8.11 o
   7   1  13       97.79       87.49     11.32 o
   8   1  13       15.44        5.84     16.92 o
   9   1  13       24.18       23.81     10.73 o
  10   1  13       34.13       -5.63      9.42 o
  -9   2  13       10.67       15.19      8.26 o
  -8   2  13      111.06       93.57     11.28 o
  -7   2  13       78.82       62.73      8.46 o
  -6   2  13       45.81       48.16      8.02 o
  -5   2  13       30.94       42.79      7.84 o
  -4   2  13      371.05      365.00     14.23 o
  -3   2  13       54.92       64.00     10.44 o
  -2   2  13       81.61       89.89      8.38 o
  -1   2  13       42.84       20.16      6.47 o
   0   2  13       26.00        9.63      5.63 o
   1   2  13       41.37       30.94      6.35 o
   2   2  13       78.72       92.06      8.51 o
   3   2  13       56.26       61.93      7.66 o
   4   2  13      372.85      364.63     17.01 o
   5   2  13       30.00       40.48      9.16 o
   6   2  13       47.63       59.30      9.95 o
   7   2  13       78.30       74.07     13.03 o
   8   2  13      108.33      109.32     13.75 o
   9   2  13       10.78       12.26      8.68 o
  -9   3  13        0.67       -6.71      6.71 o
  -8   3  13       16.49       19.96      7.55 o
  -7   3  13       34.86       33.52      7.33 o
  -6   3  13        3.91       14.43      6.49 o
  -5   3  13       14.33       19.74      6.82 o
  -4   3  13       28.64       31.62      7.07 o
  -3   3  13      444.07      480.18     15.99 o
  -2   3  13       30.86       33.54      7.12 o
  -1   3  13      353.32      378.04     14.23 o
   0   3  13        9.22       -5.13      5.13 o
   1   3  13      358.12      380.53     16.34 o
   2   3  13       30.85       41.92      7.11 o
   3   3  13      447.86      495.97     19.52 o
   4   3  13       27.62       33.87      8.69 o
   5   3  13       14.71       14.63     13.04 o
   6   3  13        4.58       20.34      8.45 o
   7   3  13       35.59       23.96      9.01 o
   8   3  13       16.77       25.65      8.79 o
   9   3  13        0.66       -5.29      7.64 o
  -9   4  13       47.96       65.79      8.88 o
  -8   4  13       11.08       12.98      6.52 o
  -7   4  13        1.29       -2.91      6.06 o
  -6   4  13       28.18       29.17      7.38 o
  -5   4  13       50.11       58.60      8.02 o
  -4   4  13      265.82      295.93     13.10 o
  -3   4  13      351.22      356.19     13.97 o
  -2   4  13      223.25      205.14     10.95 o
  -1   4  13       98.54      101.05      8.59 o
   0   4  13        5.14        3.37      7.65 o
   1   4  13       96.92      103.07     10.49 o
   2   4  13      214.65      206.67     16.58 o
   3   4  13      351.32      346.70     23.44 o
   4   4  13      268.06      301.68     21.42 o
   5   4  13       49.38       43.07      9.96 o
   6   4  13       28.77       23.09      9.07 o
   7   4  13        1.23      -10.43     10.43 o
   8   4  13       10.74       10.87      8.33 o
   9   4  13       47.41       43.37     11.83 o
  -8   5  13        5.72       -0.12      5.88 o
  -7   5  13       13.64        5.29      6.73 o
  -6   5  13       16.48       19.62      6.80 o
  -5   5  13      172.00      190.91     12.62 o
  -4   5  13       31.44       29.68      8.73 o
  -3   5  13        9.17        4.42      5.99 o
  -2   5  13       77.85       83.71      8.25 o
  -1   5  13      237.70      225.05     13.57 o
   0   5  13      147.55      155.04     11.94 o
   1   5  13      237.68      233.77     14.04 o
   2   5  13       76.09       92.73     10.58 o
   3   5  13        9.95       19.98      8.05 o
   4   5  13       31.11       28.73      8.33 o
   5   5  13      172.63      210.57     14.61 o
   6   5  13       15.95       17.12      8.73 o
   7   5  13       14.40       38.77      9.67 o
   8   5  13        5.77        0.74      8.09 o
   9   5  13        0.05       21.96     15.34 o
  -8   6  13        9.95       12.96      7.82 o
  -7   6  13        6.25       -0.50      6.31 o
  -6   6  13        7.43        5.48      6.35 o
  -5   6  13       33.22       23.63      7.06 o
  -4   6  13        7.55        3.54      7.07 o
  -3   6  13       34.51       39.50      8.31 o
  -2   6  13       43.06       56.30      9.08 o
  -1   6  13        1.87       -0.98      6.69 o
   0   6  13       27.64       20.62      7.81 o
   1   6  13        1.55        6.47      7.25 o
   2   6  13       42.24       32.14      8.47 o
   3   6  13       34.96       46.03      9.20 o
   4   6  13        6.23        9.02      9.34 o
   5   6  13       32.78       30.29      9.09 o
   6   6  13        7.68        6.95      7.72 o
   7   6  13        6.02        7.70      7.85 o
   8   6  13       10.01       18.32      9.10 o
  -7   7  13       13.72       16.73      9.48 o
  -6   7  13        6.41       18.26      7.46 o
  -5   7  13       19.03       26.73     10.75 o
  -4   7  13       61.44       65.15      9.47 o
  -3   7  13      154.60      166.25     12.30 o
  -2   7  13       82.75       92.51     13.37 o
  -1   7  13       11.47       -4.35      8.95 o
   0   7  13       21.62       25.88      8.13 o
   1   7  13       10.13       18.07      7.75 o
   2   7  13       84.02       79.76     10.31 o
   3   7  13      156.25      138.23     12.48 o
   4   7  13       62.21       65.70     10.54 o
   5   7  13       18.29        2.80      7.35 o
   6   7  13        6.13       -6.86      7.66 o
   7   7  13       13.61        2.84     12.01 o
  -6   8  13       34.26       41.39     10.46 o
  -5   8  13        2.78        1.00      7.10 o
  -4   8  13       10.83       15.99     10.32 o
  -3   8  13      117.68      113.36     14.34 o
  -2   8  13      146.93      166.66     12.67 o
  -1   8  13       12.14        5.01      7.21 o
   0   8  13        4.24       -2.38      6.87 o
   1   8  13       12.10       10.16      7.37 o
   2   8  13      147.84      159.34     12.82 o
   3   8  13      115.24      107.15     11.61 o
   4   8  13       10.06       23.09     11.98 o
   5   8  13        2.73        4.05      8.67 o
   6   8  13       34.18       30.05     21.75 o
  -5   9  13       16.59       20.42     11.68 o
  -4   9  13       28.56       43.38     10.23 o
  -3   9  13        2.35        0.52      7.05 o
  -2   9  13        2.75        7.63      7.87 o
  -1   9  13       35.64       61.09     10.54 o
   0   9  13       67.45       58.98      9.76 o
   1   9  13       35.59       44.90      9.42 o
   2   9  13        2.70        8.76      7.54 o
   3   9  13        2.41        1.50      9.94 o
   4   9  13       29.17       44.18      9.67 o
   5   9  13       16.03       18.16      8.62 o
  -4  10  13       13.81       14.70     11.10 o
  -3  10  13       11.95       11.80      9.12 o
  -2  10  13       32.57       42.83     10.82 o
  -1  10  13        0.78        0.78     10.94 o
   0  10  13       11.84       12.76      7.73 o
   1  10  13        0.95        8.03      8.27 o
   2  10  13       32.67       38.29      9.15 o
   3  10  13       11.10       12.57      8.28 o
   4  10  13       13.89        7.60     18.30 o
   0   0  14        0.55        7.05      8.27 o
   1   0  14       20.34       16.04      7.82 o
   2   0  14       21.08       14.73      6.36 o
   3   0  14       19.69       14.45      6.76 o
   4   0  14       18.17       11.36      6.66 o
   5   0  14      231.18      204.48     16.26 o
   6   0  14        0.35       20.10      8.47 o
   7   0  14       29.33       43.49      9.93 o
   8   0  14       16.74       22.20      8.95 o
   9   0  14       92.84       94.75     12.34 o
  -9   1  14       36.44       31.15     12.64 o
  -8   1  14       24.19       11.35      8.44 o
  -7   1  14        4.24        2.39      7.48 o
  -6   1  14        7.78       12.07      7.13 o
  -5   1  14      145.00      128.49     10.26 o
  -4   1  14      173.69      170.55     11.70 o
  -3   1  14      146.41      155.12     10.52 o
  -2   1  14        5.85        9.61      6.05 o
  -1   1  14        3.57        0.71      5.75 o
   0   1  14       42.45       28.33      7.66 o
   1   1  14        3.51       -1.55      5.69 o
   2   1  14        6.21        6.60      6.38 o
   3   1  14      146.27      133.11     10.10 o
   4   1  14      173.22      170.00     10.97 o
   5   1  14      145.64      138.60     12.75 o
   6   1  14        7.95        6.15      7.71 o
   7   1  14        4.57        8.90     10.56 o
   8   1  14       24.07       12.22      8.74 o
   9   1  14       37.08       52.17     10.79 o
  -8   2  14        5.73        2.29      7.51 o
  -7   2  14       48.28       29.82     10.33 o
  -6   2  14       20.09        2.51      7.20 o
  -5   2  14        4.96        6.44      6.81 o
  -4   2  14      118.08      118.01      9.85 o
  -3   2  14       19.45       23.52      7.27 o
  -2   2  14      117.09      142.41     11.43 o
  -1   2  14       89.18       91.90     10.48 o
   0   2  14       62.47       76.88      8.49 o
   1   2  14       88.88      101.73     11.00 o
   2   2  14      118.26      140.32     10.15 o
   3   2  14       20.55       22.44      8.40 o
   4   2  14      117.97      125.74     12.19 o
   5   2  14        4.89       -1.54      7.72 o
   6   2  14       19.61        4.50      8.35 o
   7   2  14       48.44       55.95     10.33 o
   8   2  14        5.72       14.45      8.64 o
  -8   3  14        0.68       -3.22      7.11 o
  -7   3  14        4.15       -1.70      6.23 o
  -6   3  14        7.04       -1.20      6.30 o
  -5   3  14        7.37        7.34      6.56 o
  -4   3  14       53.30       42.09      7.85 o
  -3   3  14      177.95      178.81     11.13 o
  -2   3  14        0.33       -0.84      6.41 o
  -1   3  14       23.97       25.49      7.71 o
   0   3  14       33.51       31.84      7.07 o
   1   3  14       25.71       33.98      7.34 o
   2   3  14        0.27        1.01      7.14 o
   3   3  14      179.31      174.48     13.51 o
   4   3  14       50.12       79.04     11.13 o
   5   3  14        6.94       -4.68      7.06 o
   6   3  14        7.16       -0.20      7.42 o
   7   3  14        4.32        1.43      8.15 o
   8   3  14        0.71        0.17      8.89 o
  -8   4  14       41.64       42.39      8.06 o
  -7   4  14        1.96       -5.64      5.64 o
  -6   4  14       33.69       38.80      9.29 o
  -5   4  14       41.38       43.17      7.88 o
  -4   4  14       21.38        9.20      6.48 o
  -3   4  14       20.05       14.04      6.65 o
  -2   4  14       24.40       18.03      6.76 o
  -1   4  14       14.96       13.58      6.37 o
   0   4  14        0.10        2.05      6.82 o
   1   4  14       15.18       12.85      8.38 o
   2   4  14       24.90       35.25      8.73 o
   3   4  14       21.29       21.67      9.93 o
   4   4  14       20.14       19.33      8.17 o
   5   4  14       41.09       38.54      9.48 o
   6   4  14       34.76       40.39     10.04 o
   7   4  14        1.86       -0.22      9.32 o
   8   4  14       42.17       25.17     13.82 o
  -7   5  14        6.31       13.02      6.82 o
  -6   5  14       64.62       71.23      8.81 o
  -5   5  14        4.81        8.32      6.45 o
  -4   5  14        1.53        1.43      6.24 o
  -3   5  14       25.50       29.17      8.37 o
  -2   5  14      171.23      148.60     24.99 o
  -1   5  14       16.15       26.83      8.08 o
   0   5  14      160.43      168.69     13.05 o
   1   5  14       15.52       12.86      8.16 o
   2   5  14      171.68      139.93     13.72 o
   3   5  14       26.64       36.24      9.05 o
   4   5  14        1.17        7.15      7.37 o
   5   5  14        5.14       12.91      8.12 o
   6   5  14       65.95       58.67     10.77 o
   7   5  14        6.84       -2.00     12.53 o
  -7   6  14        8.71       13.81      8.01 o
  -6   6  14        3.71       16.04      7.81 o
  -5   6  14        5.24       10.39      7.27 o
  -4   6  14       22.48       20.42      7.91 o
  -3   6  14        7.27       -3.78      8.00 o
  -2   6  14        1.64       -8.41      8.41 o
  -1   6  14       24.25       44.23      9.07 o
   0   6  14       31.85       28.19      8.37 o
   1   6  14       23.78       42.05     11.20 o
   2   6  14        1.52       -6.82      6.82 o
   3   6  14        7.76       -0.97      7.24 o
   4   6  14       22.47       17.17     10.90 o
   5   6  14        4.84        0.84      9.22 o
   6   6  14        3.46       -0.27      9.78 o
   7   6  14        8.43       32.03     10.03 o
  -6   7  14       46.62       55.51      9.35 o
  -5   7  14       46.75       57.32      9.35 o
  -4   7  14       17.70       19.07      7.61 o
  -3   7  14        9.34       16.13      7.55 o
  -2   7  14       27.68       42.27      9.51 o
  -1   7  14       31.57       23.45      8.32 o
   0   7  14      142.48      163.17     19.07 o
   1   7  14       31.24       42.79     12.98 o
   2   7  14       28.55       19.36      8.39 o
   3   7  14        8.39        3.92      8.20 o
   4   7  14       18.51       17.80      8.30 o
   5   7  14       46.02       53.74     14.39 o
   6   7  14       47.46       45.12     10.50 o
  -5   8  14       30.89       33.06     10.41 o
  -4   8  14       13.61        8.30      7.51 o
  -3   8  14       20.26       34.22      8.77 o
  -2   8  14       17.77       29.11     14.41 o
  -1   8  14        9.20       -1.92      7.05 o
   0   8  14        2.00       11.74      8.75 o
   1   8  14        8.85       -6.80      6.80 o
   2   8  14       17.95       13.01      8.05 o
   3   8  14       20.33       32.21      9.49 o
   4   8  14       13.60       26.61      8.67 o
   5   8  14       29.85       22.75     10.40 o
  -3   9  14        7.19        5.10      9.74 o
  -2   9  14       12.54       13.40      9.14 o
  -1   9  14       30.92       32.22      8.92 o
   0   9  14       19.71       20.07      7.79 o
   1   9  14       32.50       31.47      9.10 o
   2   9  14       11.96       12.73     13.38 o
   3   9  14        7.39        4.27      8.10 o
   1   0  15      112.82      122.61     11.37 o
   2   0  15       10.12       15.90      6.76 o
   3   0  15      141.20      162.64     11.13 o
   4   0  15       85.02       87.70      9.53 o
   5   0  15      132.63      127.73     15.37 o
   6   0  15        0.64        8.47     11.83 o
   7   0  15       19.10       33.86      9.82 o
  -7   1  15       53.79       51.35     13.79 o
  -6   1  15        3.39        3.32      7.68 o
  -5   1  15       27.38       48.55      8.93 o
  -4   1  15       22.34       41.54     15.22 o
  -3   1  15       79.40       73.06     10.06 o
  -2   1  15       52.92       71.22      9.63 o
  -1   1  15       35.07       43.09      9.53 o
   0   1  15        2.97       -2.83      6.12 o
   1   1  15       34.94       34.74      7.56 o
   2   1  15       54.53       63.78      8.54 o
   3   1  15       78.93       50.71      9.94 o
   4   1  15       23.33       36.24      9.43 o
   5   1  15       28.06       40.40      9.74 o
   6   1  15        3.37        8.50      8.48 o
   7   1  15       52.94       51.05     10.72 o
  -7   2  15        3.89        1.15      8.16 o
  -6   2  15       10.01        2.11      7.14 o
  -5   2  15      125.00      134.50     10.92 o
  -4   2  15       60.82       80.93     14.18 o
  -3   2  15       78.38       80.59      9.22 o
  -2   2  15      115.63      126.79     10.33 o
  -1   2  15       72.18       85.66      9.39 o
   0   2  15       12.67       15.75      6.78 o
   1   2  15       72.87      100.06      9.57 o
   2   2  15      116.55      123.94     16.57 o
   3   2  15       78.45       75.72     18.75 o
   4   2  15       61.47       49.85      9.80 o
   5   2  15      123.53      151.44     25.40 o
   6   2  15        9.68        7.60      8.04 o
   7   2  15        4.17       13.77      9.64 o
  -7   3  15       10.44        2.20     11.04 o
  -6   3  15       13.81       22.34      7.63 o
  -5   3  15       47.81       35.12      8.45 o
  -4   3  15       22.68       28.28      7.52 o
  -3   3  15      130.54      123.67     10.42 o
  -2   3  15        7.37       -2.27      7.36 o
  -1   3  15       36.19       27.98      7.24 o
   0   3  15        0.01       -7.13      7.13 o
   1   3  15       35.68       46.27      9.36 o
   2   3  15        8.03        4.49      6.97 o
   3   3  15      130.80      124.46     12.74 o
   4   3  15       23.86        3.96     10.47 o
   5   3  15       48.05       47.40     16.87 o
   6   3  15       13.84        8.18      8.37 o
   7   3  15       10.24        2.52      8.31 o
  -7   4  15       36.06       40.69     15.20 o
  -6   4  15        6.77       12.76      7.10 o
  -5   4  15       65.87       71.09      9.15 o
  -4   4  15        0.32        4.15      6.31 o
  -3   4  15       15.23        8.12      6.73 o
  -2   4  15       18.51       23.68      8.43 o
  -1   4  15       90.78       97.67     11.11 o
   0   4  15       21.12        9.73      8.05 o
   1   4  15       91.57       84.12     11.05 o
   2   4  15       19.09       18.60     17.49 o
   3   4  15       14.93        9.25      8.09 o
   4   4  15        0.37        0.85     10.12 o
   5   4  15       65.70       66.93     10.98 o
   6   4  15        6.83       19.77      8.97 o
   7   4  15       36.44       49.37     10.87 o
  -6   5  15       21.53       30.67      8.55 o
  -5   5  15        1.29        6.49      7.77 o
  -4   5  15       40.92       40.00      9.17 o
  -3   5  15       25.39       16.00      7.54 o
  -2   5  15       25.77       38.56      9.03 o
  -1   5  15      105.07      126.49     12.34 o
   0   5  15        0.68       -6.78      6.78 o
   1   5  15      106.13      152.91     15.69 o
   2   5  15       26.79       40.34      9.97 o
   3   5  15       25.89       14.30      8.40 o
   4   5  15       39.07       32.52      9.91 o
   5   5  15        1.11       -2.61      8.06 o
   6   5  15       21.50       32.98      9.63 o
  -5   6  15       32.88       25.25      8.61 o
  -4   6  15       50.49       63.79     10.08 o
  -3   6  15       35.67       32.35      8.60 o
  -2   6  15       36.82       24.14      8.71 o
  -1   6  15       38.31       46.71      9.48 o
   0   6  15       11.53       10.72      8.36 o
   1   6  15       37.78       59.71     10.49 o
   2   6  15       36.66       53.56     10.45 o
   3   6  15       35.18       27.90      9.05 o
   4   6  15       49.38       50.52     13.40 o
   5   6  15       32.69       36.19     22.53 o
  -4   7  15        3.82        4.57      7.55 o
  -3   7  15        0.21       -6.38      6.38 o
  -2   7  15       60.33       52.46      9.81 o
  -1   7  15       31.59       38.87      9.24 o
   0   7  15       85.06       84.66     11.04 o
   1   7  15       31.72       37.45      9.78 o
   2   7  15       60.26       69.06     12.58 o
   3   7  15        0.35       10.60     12.31 o
   4   7  15        3.82        2.57      8.09 o
  -2   8  15       13.82       -4.52      7.44 o
  -1   8  15        0.38        6.02      8.13 o
   0   8  15        7.79        5.40      8.25 o
   1   8  15        0.32        0.13      9.08 o
   2   8  15       13.40       20.60     10.59 o
   0   0  16      352.87      476.39     30.16 o
   1   0  16       20.87       26.42     10.29 o
   2   0  16      157.36      146.76     13.14 o
   3   0  16       13.47       22.24     10.33 o
   4   0  16        1.71       -4.46      7.66 o
   5   0  16       30.68       27.03      9.54 o
   6   0  16       53.71       35.91     10.56 o
  -6   1  16       27.43       27.16      9.37 o
  -5   1  16       18.87       12.07      8.80 o
  -4   1  16        0.30       -4.35      7.80 o
  -3   1  16       78.97       99.10     10.22 o
  -2   1  16        3.41        3.20      6.99 o
  -1   1  16        7.44        4.99      7.07 o
   0   1  16       50.93       55.13      8.90 o
   1   1  16        7.38        4.28      7.49 o
   2   1  16        3.60       -1.74      9.29 o
   3   1  16       79.93      100.36     12.04 o
   4   1  16        0.25        5.38      8.36 o
   5   1  16       18.87       11.30      8.98 o
   6   1  16       28.55       38.70     10.00 o
  -6   2  16       13.37        3.95     12.50 o
  -5   2  16       19.93       31.38      9.04 o
  -4   2  16        3.66       -3.49      6.24 o
  -3   2  16        6.31        6.11      9.91 o
  -2   2  16       70.88       74.84      9.39 o
  -1   2  16       15.11       19.32      8.40 o
   0   2  16       19.00       11.78      7.91 o
   1   2  16       15.49       26.81      8.84 o
   2   2  16       69.67       82.48     11.54 o
   3   2  16        6.43        3.64      7.84 o
   4   2  16        3.36        5.06      8.44 o
   5   2  16       19.34       14.83      9.05 o
   6   2  16       12.84       19.05      9.59 o
  -5   3  16       16.27       11.95      7.22 o
  -4   3  16       21.33       21.76      7.81 o
  -3   3  16       19.90       10.73      7.28 o
  -2   3  16       15.30       -1.38      7.66 o
  -1   3  16       34.51       26.83      9.14 o
   0   3  16       23.84       25.33     14.13 o
   1   3  16       35.17       13.69      8.19 o
   2   3  16       15.44       19.98      8.36 o
   3   3  16       19.46       -0.46      7.86 o
   4   3  16       21.79       22.19      9.83 o
   5   3  16       16.22       18.57      9.09 o
  -5   4  16       12.72       13.75      8.19 o
  -4   4  16        7.99        9.64      8.11 o
  -3   4  16       57.51       60.41     10.43 o
  -2   4  16       36.38       52.15      9.73 o
  -1   4  16        4.35        7.05      7.62 o
   0   4  16       28.74       24.07      8.77 o
   1   4  16        4.51        5.01      8.07 o
   2   4  16       36.26       48.79     11.13 o
   3   4  16       57.48       64.67     12.42 o
   4   4  16        7.78        1.22      8.93 o
   5   4  16       12.77       -3.93      9.67 o
  -4   5  16        6.94        2.96      7.67 o
  -3   5  16        0.54        0.71      7.68 o
  -2   5  16        5.26        7.85      7.67 o
  -1   5  16        3.22       -3.78      7.19 o
   0   5  16        4.61       -4.81      8.17 o
   1   5  16        3.39        3.70      7.92 o
   2   5  16        5.34        8.45      8.27 o
   3   5  16        0.58        2.54      8.02 o
   4   5  16        7.05       -7.52      7.52 o
  -3   6  16       43.39       70.69     10.94 o
  -2   6  16        5.33        1.75      7.79 o
  -1   6  16       89.70       60.25     10.36 o
   0   6  16        2.35       -1.30      7.57 o
   1   6  16       88.88       93.79     12.15 o
   2   6  16        5.45       -7.69      7.69 o
   3   6  16       43.11       64.27     11.42 o
   0   7  16        7.25       13.72     10.20 o
   1   0  17        5.77        4.08      7.39 o
   2   0  17       18.69       10.65      8.87 o
   3   0  17        9.17        0.16      9.47 o
   4   0  17        0.63       -3.82      7.66 o
  -4   1  17       25.70       30.02      9.37 o
  -3   1  17        9.93       14.58      8.64 o
  -2   1  17       20.00       35.07      8.43 o
  -1   1  17       26.43       40.52      8.68 o
   0   1  17       14.35        9.27      8.12 o
   1   1  17       26.25       36.19      9.77 o
   2   1  17       19.89       12.64      8.85 o
   3   1  17        9.91       25.53      9.50 o
   4   1  17       25.09       21.46      9.40 o
  -4   2  17       14.41       12.69     10.51 o
  -3   2  17       14.27       12.11      7.18 o
  -2   2  17        9.97        4.45      7.53 o
  -1   2  17        5.42        7.03      8.36 o
   0   2  17        0.66        7.27      8.19 o
   1   2  17        5.54       -0.32      7.75 o
   2   2  17       10.65       -8.24     14.30 o
   3   2  17       14.22        6.33      8.41 o
   4   2  17       15.16        2.29      9.82 o
  -3   3  17        5.02       -5.91      7.79 o
  -2   3  17       12.33       12.85      8.42 o
  -1   3  17       15.29       14.82      8.66 o
   0   3  17      122.15      142.63     13.81 o
   1   3  17       14.90       -5.76      7.69 o
   2   3  17       12.42       -3.46      7.94 o
   3   3  17        4.87        4.33      8.49 o
  -2   4  17       32.32       25.33      9.35 o
  -1   4  17       14.36       22.85     12.62 o
   0   4  17       48.29       44.78     10.14 o
   1   4  17       14.63       10.00      9.71 o
   2   4  17       32.21       33.24     10.94 o
 
